# Supplementary material for: Circadian‐Related Serotonin/Melatonin Level Modulates Cisplatin Ototoxicity Susceptibility Depended on NOS3–NO Pathway
Source: J Pineal Res. 2026 Jun 9;78(4):e70154. doi: 10.1111/jpi.70154 (PMC13248880; doi:10.1111/jpi.70154)
Supplement: Supplementary file 2 — Supporting File 2 [file JPI-78-e70154-s004.xlsx]

## Sheet: Sheet1
	Forward Primer	Reverse Primer
Per1	GAGGGACGAGTCTTACCATGA	GCCACCTTGGTTTGGCCTA
Per2	GAAAGCTGTCACCACCATAGAA	AACTCGCACTTCCTTTTCAGG
Rev-erbα	TACATTGGCTCTAGTGGCTCC	CAGTAGGTGATGGTGGGAAGTA
Bmal1	CGCCGCTCTCTGTTCTGTAG	GTGTCGAGAAACGTACTCCATAG
Clock	AGAACTTGGCATTGAAGAGTCTC	GTCAGACCCAGAATCTTGGCT
Cry1	CACTGGTTCCGAAAGGGACTC	CTGAAGCAAAAATCGCCACCT
Gapdh	TGGATTTGGACGCATTGGTC	TTTGCACTGGTACGTGTTGAT
