# Supplementary material for: Circadian‐Related Serotonin/Melatonin Level Modulates Cisplatin Ototoxicity Susceptibility Depended on NOS3–NO Pathway
Source: J Pineal Res. 2026 Jun 9;78(4):e70154. doi: 10.1111/jpi.70154 (PMC13248880; doi:10.1111/jpi.70154)
Supplement: Supplementary file 3 — Supporting File 3 [file JPI-78-e70154-s003.xlsx]

## Sheet: Sheet1
	Control			Cisplatin			Melatonin + Cisplatin			Seronotin + Cisplatin
Aass	0.215208	0.732452	1.40195	-1.43997	-0.627989	-1.01054	-0.477475	-0.670845	0.203831	1.55709	-0.893648	1.00994
Als2	0.434803	0.251258	-1.16457	-0.325071	0.767608	0.567293	1.28315	1.67356	-0.844802	-0.15929	-1.01445	-1.4695
Apoe	-0.173431	0.076716	-0.662571	0.739981	2.04242	1.10753	0.844054	-0.71713	-0.916209	-0.718563	-1.39457	-0.228227
Bax	-1.12532	-1.1701	-1.48647	0.625606	0.679491	1.16921	-0.424766	-0.306123	-0.602006	1.48222	1.04306	0.115196
Bcl2l1	1.17033	0.657587	0.839879	-0.712925	-0.788831	-1.01761	0.231449	0.685378	1.76794	-0.91063	-0.969815	-0.952754
Calm1	1.01018	0.0802229	0.683488	0.211162	-1.60701	-0.486196	-0.819098	-0.110761	0.75701	-1.38799	1.85109	-0.182096
Capns1	-0.493378	0.332832	0.39666	0.0172775	-1.4921	0.863482	0.287906	1.62715	-1.65293	-0.54913	1.20653	-0.544301
Cat	-0.179609	-0.260899	-0.310323	-0.762129	-1.49158	-0.327546	2.44275	-0.958445	0.538086	0.172194	0.707776	0.429729
Cav1	0.523878	0.180214	0.382235	-1.08608	-1.66588	-1.40887	1.53676	-0.378345	0.19138	1.21673	0.731733	-0.22374
Ccnd1	-0.531903	-0.420837	-0.459163	-0.168965	0.290918	1.34362	-0.441702	1.02033	0.787548	0.858664	0.129836	-2.40834
Ccng1	-0.291248	-0.217275	-0.05248	0.246295	1.48069	-0.883797	-1.43809	0.451711	1.97106	-0.072958	-1.28824	0.0943277
Ccs	-0.647005	-0.726003	-0.375078	-0.308973	0.477783	-0.225751	1.91008	1.31765	1.13099	-1.07901	-1.29572	-0.178971
Cd151	-1.05901	-1.26708	-1.15554	0.837488	-0.0767714	0.999982	-0.727723	-0.330917	-0.716216	1.20791	1.17713	1.11075
Cdkn1a	-1.37179	-1.08149	-1.21644	1.41157	-0.157602	1.31483	-0.396417	-0.797444	0.0313958	0.618145	0.511859	1.13338
Clcf1	-1.58261	-1.42548	-1.50806	-0.31828	0.40499	0.88897	0.425103	0.489602	-0.178899	0.826346	0.845247	1.13306
Ctsb	0.432019	1.2029	1.00236	0.656561	-1.15671	-1.50359	1.05174	0.394277	-0.562023	-0.986374	-1.17122	0.640058
Cyba	1.06667	0.985711	0.509648	-0.344002	-1.21409	-0.484702	-0.562866	0.763311	1.73208	-1.0162	-0.0693441	-1.36621
Ddah1	-0.510457	-0.426403	0.00159569	0.927525	-1.64195	0.0765373	0.597847	0.142569	1.67566	0.704124	0.255405	-1.80246
Ddah2	0.700138	0.65967	-1.30523	-0.0323281	0.0232399	0.615044	-0.661421	0.412126	-0.76254	0.405197	-1.84858	1.79469
Dynll1	-0.275787	-0.650938	-0.0645208	0.831201	-0.840365	-0.930488	1.8048	-1.04927	1.11451	-1.29334	0.530315	0.823875
Egr1	0.33839	0.166501	-0.904284	-0.468751	0.303879	-0.534472	-1.52067	2.29124	-0.870758	-0.22917	0.871564	0.556528
Epx	-0.509788	-0.5576	-0.519773	0.705878	-1.04181	1.91415	-0.273814	-1.58969	-0.415188	0.286097	1.16206	0.839474
Ercc2	-0.0819972	0.0236465	-0.59411	-0.287939	0.602795	1.49018	-0.026731	0.0403531	1.99074	-0.559838	-1.69952	-0.897576
Fas	-1.38975	-1.49752	-1.66976	0.268116	0.569036	0.567774	-0.126167	1.17929	-0.0746719	1.0783	0.816991	0.278354
Fos	-1.0529	-1.18698	-1.48015	0.934508	-0.119903	0.795762	0.531011	-0.0884528	-0.81353	0.693011	-0.0391993	1.82682
Gab1	-0.163461	-0.41483	0.65012	-1.09215	-1.88146	-0.57942	0.109584	1.53711	-0.52617	1.1968	1.10583	0.0580403
Gadd45a	-0.64709	-0.508788	-0.0766474	-1.15269	0.911977	1.99192	0.748196	-1.06038	1.10894	-0.915189	0.222233	-0.62248
Gpx1	-0.207395	-0.0913868	0.298337	1.09668	-0.235903	-0.543098	2.4357	-0.644846	0.574173	-0.855944	-0.575646	-1.25067
Gpx4	0.922016	0.533182	0.652738	-0.851028	-1.01516	-0.746084	0.559062	1.73738	1.04329	-1.05591	-0.961774	-0.817711
Gpx5	-0.959744	-0.538207	-0.735807	-0.52438	2.29041	0.104431	0.869878	0.680172	0.569582	-0.0597743	-1.45222	-0.244332
Gpx6	-0.439974	-0.0563825	-0.705104	1.11301	-0.155453	1.31468	1.63798	0.703592	-1.09224	-0.0460495	-0.71516	-1.55889
Gpx7	0.258313	1.12504	0.561078	-1.87829	0.269947	0.993904	-0.0239346	-0.124532	0.638007	-1.2177	-1.45786	0.856025
Grin1	0.526249	0.0893603	-0.312585	-1.03556	-1.88703	-0.311812	-0.512044	1.78289	0.182836	0.94192	1.0991	-0.563325
Hmgb1	-0.196456	-0.16786	0.963946	-1.32489	-0.742878	-0.922365	1.48328	1.5131	-0.179106	-0.806065	-0.705539	1.08484
Hpn	0.90127	0.316038	0.394445	-1.55741	-1.01805	-0.744595	-0.195646	-0.119895	1.78726	1.39688	-0.72928	-0.431009
Idh1	-0.765608	-0.769578	-0.0495853	0.358498	1.33651	1.53071	1.66248	-1.15185	-0.0687931	-0.579244	-0.742825	-0.760701
Irgm1	-0.219979	0.176898	-0.304265	-1.34917	1.60511	0.911632	0.0786964	-1.75901	1.21597	0.634675	-0.74798	-0.242573
Mdm2	-0.240077	-0.143148	-0.892935	-1.24556	1.56581	0.618225	0.602265	0.652939	-1.35904	-1.27592	0.871959	0.845474
Med4	0.783785	-0.0189038	0.531042	-1.97879	-1.1976	-0.865327	-0.526846	1.35925	0.228966	0.243808	0.116167	1.32445
Mpo	-0.729037	-0.784425	-0.109375	1.17413	0.681388	2.19855	-0.601756	-0.292075	0.494601	0.176953	-1.13326	-1.07569
Myc	-0.425443	-0.352573	0.522972	1.59435	-0.565553	-0.0337164	-0.492268	1.89758	0.693181	-0.634961	-0.652603	-1.55097
Ncf2	0.80519	1.42232	0.530487	-1.72932	-0.79219	-1.86824	-0.0563211	0.125848	0.322289	0.0108172	0.788424	0.440691
Nedd1	0.925663	0.476646	0.739242	-0.676509	-0.754342	-1.20211	0.958346	1.76619	0.527128	-1.02389	-0.753751	-0.982616
Nos1	0.619464	0.875513	0.754148	-0.956137	-0.194282	-0.993207	2.09366	0.466437	0.112078	-0.770051	-1.24956	-0.758066
Nos2	0.524811	0.6638	0.937588	-1.06543	-0.692217	-0.792577	1.65133	1.17713	0.495479	-0.947971	-0.994242	-0.957699
Nos3	0.811599	0.581093	0.231079	-0.683963	-0.88662	-0.846419	1.07586	1.08651	1.619	-0.968501	-0.862642	-1.15699
Nox1	1.21822	0.600834	0.623627	-0.46226	0.220479	-0.797048	-2.36501	0.308085	0.161407	-0.843455	1.19269	0.14242
Nox4	-0.823793	-1.09174	0.217584	2.50323	0.231442	-0.93357	0.480236	-0.193092	-0.667184	0.905513	-0.597366	-0.0312651
Noxa1	-0.668151	-0.813052	-0.518814	0.815213	1.65543	1.03058	0.0470792	1.15842	0.372967	-1.16788	-1.44659	-0.46519
Noxo1	0.61435	0.71836	1.20866	-1.83067	-0.71322	-0.6138	0.31162	-1.11321	0.419951	0.0510813	1.57917	-0.632298
Nudt15	-0.245259	0.0530155	-0.787143	0.533323	1.36416	1.6946	1.10876	-0.292389	-0.35475	-1.20278	-0.360553	-1.51098
Pea15a	-0.857998	-0.709526	-0.648527	1.2787	1.07937	1.99512	0.707976	-0.516305	-0.596631	-0.481839	-1.08429	-0.166062
Ppp1r15b	0.450133	0.244867	0.644952	-1.2722	0.197388	-0.934441	2.2008	-0.753014	-1.03178	0.993884	-0.534084	-0.206496
Ppp3ca	-0.229064	-0.754174	-0.701198	-0.20489	1.43126	1.20889	0.0616167	1.49864	-0.809525	-0.0909184	0.396245	-1.80689
Prdx1	0.206515	0.499634	-0.582512	-1.24933	0.959426	0.470362	1.85005	1.01963	-1.36242	-0.621834	-0.950544	-0.238977
Prdx2	-0.52414	0.643192	0.0128336	-1.33042	-0.118636	1.11483	-0.755073	1.60657	0.288761	-1.85326	0.771052	0.144291
Prdx6	0.139655	-0.85285	-0.736037	1.30157	0.436572	-1.07234	-0.406108	0.639103	1.17374	-1.82486	1.18119	0.02036
Rb1	0.460443	0.748536	-1.27353	1.28472	1.08507	-0.828553	0.0661952	-0.59161	1.05406	0.471193	-1.64899	-0.827533
Recql4	-0.131174	-0.290226	0.0674169	1.2482	0.180692	1.69472	0.416527	-0.699985	1.0596	-1.50291	-0.634347	-1.40852
Rprm	-0.325807	-0.406841	-0.950089	0.112068	1.25663	-0.248175	1.09073	0.704899	1.58867	-1.47111	-1.34077	-0.0102044
Rras	-0.525911	-0.838534	-0.999157	0.270075	1.25377	1.6771	0.683007	0.55341	0.766095	-0.784781	-1.51602	-0.539049
Rrp1	-0.208797	-0.245818	-0.300131	-0.330619	-0.241681	-0.0400912	-0.340799	3.14754	-0.613538	-0.244478	-0.354348	-0.227244
Scd1	-0.0396064	0.361912	0.6329	1.06473	0.116565	-0.238198	1.49779	-1.13317	-1.09818	-1.30765	-1.11373	1.25663
Scd2	0.114882	0.0713283	-0.719454	0.132166	0.930562	1.2569	2.08685	-0.687094	-0.917321	-0.137264	-1.21031	-0.921237
Scd3	-0.33272	-0.318339	-0.0516545	0.290003	-0.26743	-0.212582	1.34423	-1.05987	2.50309	-0.276179	-0.773128	-0.845419
Sod1	0.254744	1.03939	0.477756	-1.67287	-1.17939	-0.945382	-0.396458	1.40369	-0.420112	1.47501	-0.195658	0.159286
Sod2	-0.445114	-0.303351	0.0845831	-0.865119	-1.82202	-1.1008	1.20947	1.60288	0.649332	0.446948	-0.285977	0.829162
Sod3	-1.0676	-0.958043	-1.22066	0.190538	1.96027	0.543285	-0.419962	-0.691616	-0.143279	0.198313	1.60114	0.00761394
Tpo	1.26722	0.866708	0.368947	0.177246	-0.407704	0.530903	-0.517046	0.713534	1.13346	-1.04089	-1.32114	-1.77124
Tp53	-1.32115	-1.3155	-1.05554	-0.137506	0.939827	0.646203	-0.107619	-0.714631	-0.143207	1.26685	1.69783	0.244438
Txnip	-0.865556	0.413814	-0.216518	0.069309	0.189127	0.328055	0.738004	0.91572	-0.619739	1.84442	-2.03264	-0.763996
Txnrd2	0.231406	-0.243339	0.341302	-0.714201	1.16428	-1.20922	1.51459	1.22882	0.612623	-1.41895	-0.514708	-0.992605
Ubc	-0.209624	-0.0945167	-1.02641	1.86414	0.873438	0.541895	-0.96171	1.13419	-1.60746	-0.0615368	-0.70616	0.253762
Ucp3	-0.941696	-0.959797	-0.362161	-0.349219	1.69	1.20357	0.668499	0.824548	0.793894	-0.260269	-0.882133	-1.42523
Xpa	-0.0233283	0.0650077	0.212398	1.14206	-1.21357	-0.911973	1.52955	0.324575	0.857359	-1.42748	-1.26975	0.715156
