# Supplementary material for: Circadian‐Related Serotonin/Melatonin Level Modulates Cisplatin Ototoxicity Susceptibility Depended on NOS3–NO Pathway
Source: J Pineal Res. 2026 Jun 9;78(4):e70154. doi: 10.1111/jpi.70154 (PMC13248880; doi:10.1111/jpi.70154)
Supplement: Supplementary file 4 — Supporting File 4 [file JPI-78-e70154-s005.xls]

gene_id	BaseMean_DESeq2	BaseMean_control_con	BaseMean_case_cis	FoldChange	log2FoldChange	p-value	q-value	Regulation	Expression_cis1	Expression_cis2	Expression_cis3	Expression_con1	Expression_con2	Expression_con3	gene_Dbxref	description	GO_id	GO_term	pathway	pathway_description	TF_family
0610030E20Rik	1520.071011730586	1107.9322338815944	1932.209789579577	1.7438043106724344	0.8022381502852601	0.0005439352077168	0.001262603314186	Up	13.026998260640692	7.456046832443774	8.982256740542045	4.776744017665635	6.121681122385451	5.7740742105289335	68364	RIKEN cDNA 0610030E20 gene
1110008P14Rik	1119.2530977376448	815.4287013226524	1423.077494152637	1.7449358173052285	0.8031739718169429	9.904740524269331e-06	3.0504023372977424e-05	Up	52.871685905248974	66.20485686123585	46.84310450786466	32.36977024382165	33.78751896478974	27.02621322242505	73737	RIKEN cDNA 1110008P14 gene
1110025M09Rik	191.83717145951127	127.6547525113264	256.01959040769594	2.004628070285197	1.0033345903313384	0.0028093173854243	0.0057106587853141	Up	3.809156646247773	1.812601781352989	3.0382466717673213	1.4883479432410225	1.4118991631632596	1.3576041786291209	68635
1110032F04Rik	125.65676312225004	210.4610918986715	40.85243434582855	0.1941303176648011	-2.364902651080641	1.957888605238468e-06	6.651682653310679e-06	Down	0.3606499130564164	0.7034163623524834	0.1537894392495753	2.024680159742529	2.389755398050621	1.716789468659939	68725	RIKEN cDNA 1110032F04 gene	GO:0016020,GO:0016021	membrane|integral component of membrane
1110038F14Rik	1208.9381700895544	960.1557349669272	1457.7206052121817	1.518151870445706	0.6023161199888125	1.3058935434835828e-05	3.946261193138698e-05	Up	21.96431444921524	27.16770379080029	23.4743005152607	15.690288502450612	16.515625847331382	14.679631654537284	117171	RIKEN cDNA 1110038F14 gene
1110051M20Rik	737.2749684582518	1070.9548595810836	403.5950773354193	0.3770001598345739	-1.4073629597422337	1.9142363682612093e-06	6.514064979609772e-06	Down	0.9374820722877856	2.406786581250824	1.8993437148718344	4.377542793398809	4.655895139371162	4.550138046356864	228356	RIKEN cDNA 1110051M20 gene
1500009L16Rik	219.4221461350407	163.82255879140357	275.02173347867785	1.6792389223953883	0.7478075117713056	0.0089642902373845	0.0165087612474407	Up	4.301265448359281	6.375087091790192	4.799516784562866	2.1908373477568213	3.5873187158197384	3.266491411123482	69784	RIKEN cDNA 1500009L16 gene
1520401A03Rik	18.1344490511156	5.614816303295288	30.654081798935923	5.444760696280124	2.444868642169597	0.0010037179288288	0.002222451204432	Up	0.1826580317986048	0.2035763668877889	0.2065465198711539	0.0245287473431333	0.0555767096324333	0.0266173712108957	320309
1600012H06Rik	2007.2268573320373	1578.7858320661835	2435.6678825978897	1.5426105099927996	0.625373845295418	3.036999093566505e-05	8.656466193239879e-05	Up	25.756305647621364	21.360335811220565	25.18364802331537	16.948856972070953	14.541274460359334	14.543743521621346	67912	RIKEN cDNA 1600012H06 gene	GO:0005576,GO:0006915	extracellular region|apoptotic process
1600014C10Rik	671.2544168802293	493.7249585429324	848.7838752175257	1.719057731800425	0.7816179962316744	3.934916211961269e-07	1.4753932273361903e-06	Up	6.245340785328647	5.959205486421717	6.594902462716974	3.888028441536353	3.3276458768335977	3.5171834332199983	72244	RIKEN cDNA 1600014C10 gene	GO:0005737,GO:0005739,GO:0005783,GO:0005829,GO:0006914,GO:0006915,GO:0006979,GO:0016020,GO:0016021,GO:0031966,GO:0051560	cytoplasm|mitochondrion|endoplasmic reticulum|cytosol|autophagy|apoptotic process|response to oxidative stress|membrane|integral component of membrane|mitochondrial membrane|mitochondrial calcium ion homeostasis
1700001P01Rik	182.20754614982147	5.958390053794254	358.4567022458486	60.00390140049311	5.906984401411167	8.122998437743311e-21	1.2741154809731358e-19	Up	25.86792968358933	6.3772784539454905	11.27776898291818	0.1167179215522415	0.3917880937229409	0.2110940958011543	72215	RIKEN cDNA 1700001P01 gene
1700003E16Rik	205.67590771047108	48.78401641844884	362.5677990024933	7.435308227659926	2.894392549849897	9.70252993570977e-12	6.474475171356229e-11	Up	6.185771526381919	2.825770310930092	4.4481907370069855	0.3079075706119621	0.7274644877790256	0.7582088030258828	71837	RIKEN cDNA 1700003E16 gene
1700007K13Rik	1623.897263738326	58.06717145542742	3189.727356021224	54.86944787477465	5.777931153612367	3.697601649405006e-145	6.807284636554617e-142	Up	120.17050978407173	89.78070683434765	92.86082263862144	1.4493926974845517	2.310964994616512	1.6711090807900342	69327	RIKEN cDNA 1700007K13 gene	GO:0005634,GO:0006974,GO:0007368,GO:0010468,GO:0071494	nucleus|cellular response to DNA damage stimulus|determination of left/right symmetry|regulation of gene expression|cellular response to UV-C
1700010I14Rik	73.36159140771643	45.19809917032271	101.52508364511014	2.246602731821104	1.1677450343964657	0.0034741290080252	0.0069382779140891	Up	1.0726678368985392	1.9043888908453712	1.1743129832368566	0.6722156759899065	0.5727866827080441	0.5611191300529087	66931	RIKEN cDNA 1700010I14 gene
1700014D04Rik	8.759706362990968	0.3235672114874631	17.195845514494483	48.05110216851328	5.586497617974044	0.0006602649825759	0.0015118754140824	Up	0.1306203253525486	0.1910727081495541	0.0487370788967729	0.0	0.0068692264816834	0.0	102638268
1700016K19Rik	180.52120767484155	80.98551980808094	280.05689554160205	3.4554674255871176	1.7888808790546875	3.560241277359855e-12	2.4764751353726046e-11	Up	8.244302988981655	7.7390862761936114	7.264296761947572	1.9242615861555217	2.6544600486766035	2.030903978365764	74230	RIKEN cDNA 1700016K19 gene	GO:0005515,GO:0016598	protein binding|protein arginylation
1700017B05Rik	1634.7824511980084	1023.2948970509736	2246.2700053450426	2.1948820134669305	1.1341433893455335	1.4562626743809314e-17	1.7028098977994106e-16	Up	10.001185458504397	8.958301662952502	9.117494300563797	3.843083106625433	4.553686060184272	4.178938162110311	74211	RIKEN cDNA 1700017B05 gene	GO:0005829	cytosol
1700019D03Rik	109.09414938199888	190.5546852907088	27.633613473288907	0.1451934486357992	-2.7839517368283304	2.0659086606037283e-11	1.3288059238176698e-10	Down	0.1380135787430759	0.1287399396142588	0.2245338319155263	1.0209563918677484	0.7952278779655233	1.5118731783290111	67080	RIKEN cDNA 1700019D03 gene	GO:0005886,GO:0016020,GO:0034237	plasma membrane|membrane|protein kinase A regulatory subunit binding
1700030J22Rik	324.0780301578906	179.10251987813407	469.0535404376471	2.6178495175077354	1.3883821688702325	3.5823316439047966e-10	1.9673733181259056e-09	Up	3.667169827733992	2.994068324949976	3.1979919301519515	1.0488553787039074	1.4531306115672231	1.2034106119684522	69528	RIKEN cDNA 1700030J22 gene	GO:0005654,GO:0005829	nucleoplasm|cytosol
1700030K09Rik	342.1354624040589	481.1577702567469	203.11315455137068	0.4223186761981423	-1.2435960460368989	8.522628227876944e-07	3.051900304899353e-06	Down	1.4099579986573274	2.361207528834248	2.099152019877545	4.3874688583493215	5.2926795191186455	3.927876163316901	72254	RIKEN cDNA 1700030K09 gene
1700056E22Rik	90.17607706284642	20.576284479225567	159.7758696464672	7.755502569409454	2.9552202733183424	2.834864319776156e-13	2.22189531288416e-12	Up	4.9676697262396905	3.021303808008524	4.6124903948664	0.6025396736181899	0.5309194602011809	0.4631408827835875	73363	RIKEN cDNA 1700056E22 gene
1700065D16Rik	9.13187919828342	2.2863127003887374	15.977445696178096	6.950235586971714	2.797061880626849	0.0262263348687812	0.0437739641826168	Up	0.3483348496583221	0.9220386496668096	1.098120304776532	0.2338856231490004	0.0942103161784644	0.0	73410	RIKEN cDNA 1700065D16 gene
1700088E04Rik	444.87101918210334	277.5007220589224	612.2413163052839	2.207638593580564	1.1425040118238934	4.352799750408373e-09	2.1014434459357913e-08	Up	9.87652336993546	12.56542966260218	11.926751262418096	4.748752008296913	4.585040091111903	5.944409737760508	27660	RIKEN cDNA 1700088E04 gene
1700092M07Rik	12.628399752744494	1.6949294504530272	23.561870055035964	14.00979880711022	3.808364332449917	0.000945549328093	0.0021051876937883	Up	2.9224770074529225	0.7953541149757466	0.9781311868060985	0.0638877044285953	0.064335729074504	0.2079832354419794	74307	RIKEN cDNA 1700092M07 gene
1700094D03Rik	269.80607119663165	171.79814611088275	367.81399628238034	2.1412719221079493	1.0984680165390592	0.0052107552068489	0.0100684551629482	Up	4.026763766328033	1.52668458698478	3.5181016689790825	1.0859874295739194	1.2679456491830932	1.8360054387476736	73545	RIKEN cDNA 1700094D03 gene
1700102P08Rik	69.73711631111267	45.08046287501091	94.39376974721444	2.0945466415884844	1.066638010649504	0.0076719391838648	0.0143358926736727	Up	1.842270084512876	1.6440529765593328	1.3673650866253042	0.5227957509096364	0.8390487412273805	0.9218817255122284	112418	RIKEN cDNA 1700102P08 gene
1700123O20Rik	1593.646354662147	1244.4939003600673	1942.7988089642251	1.5612365722248245	0.6426891636551938	1.351230790940819e-05	4.070644177290624e-05	Up	26.27724213457849	24.00082336377544	28.278043307896105	17.190556196381753	14.492720185699213	17.734851103949087	58248	RIKEN cDNA 1700123O20 gene	GO:0005739,GO:0005829	mitochondrion|cytosol
1810010H24Rik	84.58932754567617	125.3967001834485	43.7819549079038	0.3496537450243018	-1.5160011373926812	0.0004179443873079	0.0009880040738057	Down	0.233586489543924	0.5645356577000482	0.5261830371807875	1.0978736466887995	1.4997333934473442	1.108480581081516	69066	RIKEN cDNA 1810010H24 gene
1810020O05Rik	40.0174231567796	59.66741093468288	20.36743537887629	0.3404432700538455	-1.5545136808810542	0.0059326421489247	0.0113429434301332	Down	0.1048864532127884	0.0647811099468084	0.0402534020291124	0.256346495094567	0.1886438191084008	0.1604852364991583	613264	Riken cDNA 1810020O05 gene
1810055G02Rik	1611.2272288768647	1273.4385706372834	1949.015887116445	1.5304302791062354	0.6139373223697634	4.886571543540204e-05	0.0001346509294942	Up	21.181716658787582	18.47203168815908	23.69417445771621	14.492078259670151	13.148888165864824	13.0042579099054	72056	RIKEN cDNA 1810055G02 gene	GO:0005654,GO:0005794,GO:0005886,GO:0016020,GO:0016021,GO:0043231	nucleoplasm|Golgi apparatus|plasma membrane|membrane|integral component of membrane|intracellular membrane-bounded organelle
2200002D01Rik	717.3067916311494	45.41602956179237	1389.197553700507	30.555907590514696	4.9333794283714445	3.446793126463574e-50	2.884339157190655e-48	Up	103.30616398438238	59.06589352865578	46.18631284445365	2.3942137754305954	2.4592237267532293	1.870618448945614	72275	RIKEN cDNA 2200002D01 gene	GO:0005730	nucleolus
2210016F16Rik	1183.5968483901656	827.7221430841562	1539.4715536961746	1.8596030254717968	0.8949946781568711	5.6410430727406014e-11	3.424933773259033e-10	Up	13.078003927505527	13.860449959006234	14.813153286414304	7.286639456905638	8.03079515371537	6.712163901188003	70153	RIKEN cDNA 2210016F16 gene	GO:0006400,GO:0101030	tRNA modification|tRNA-guanine transglycosylation
2210408I21Rik	369.0800074869515	558.386961418163	179.77305355573984	0.3219226586201208	-1.6352139699871937	5.697824405494351e-18	6.926430856539684e-17	Down	0.2150841115630358	0.2331942574893373	0.2257852423568479	0.7492635301134439	0.6946355110968834	0.6091522250342664	72371	RIKEN cDNA 2210408I21 gene
2300009A05Rik	311.06062055959126	247.640186022289	374.4810550968934	1.5118797817687892	0.5963434271639166	0.0031763583905795	0.0063854746631294	Up	16.109196975825512	15.078034253247012	16.699109247211364	11.813883537983402	9.566443192817554	9.691972398522566	69478	RIKEN cDNA 2300009A05 gene	GO:0005576	extracellular region
2310009B15Rik	370.7734321376103	268.25543095306386	473.2914333221565	1.7640488642902608	0.8188905242133762	0.000250349801358	0.0006146163666767	Up	23.4293314115193	18.74630612501213	21.134028888539007	13.860610901251128	9.847535413505517	11.534388422059571	69549	RIKEN cDNA 2310009B15 gene
2310022A10Rik	956.760821305178	579.4001376534106	1334.121504956945	2.301769794697401	1.2027435534285542	1.0575499897085965e-10	6.235781416185673e-10	Up	16.599525688679947	13.158964483747043	15.129578075390189	6.427609664054012	7.366582687685058	5.373358361771199	66367	RIKEN cDNA 2310022A10 gene	GO:0005634,GO:0005654	nucleus|nucleoplasm
2310022B05Rik	5404.698660283919	7400.849852278188	3408.5474682896447	0.460561710197385	-1.1185336203709235	4.2094280602605356e-18	5.1740366120516906e-17	Down	25.03776547731553	24.18089758386852	29.6272889990908	53.86967963013985	60.53861761373541	53.71673858506215	69551	RIKEN cDNA 2310022B05 gene	GO:0005737,GO:0005829	cytoplasm|cytosol
2310030G06Rik	790.971670687806	620.6224029440981	961.3209384315136	1.5486622081019414	0.6310224999439815	8.230964338067424e-05	0.0002175795279474	Up	22.20503084039309	18.80893518695316	17.829993920176975	12.644441501492835	12.184609714783466	12.517879881008456	66952	RIKEN cDNA 2310030G06 gene
2310057M21Rik	680.2359744170857	400.3848814230576	960.0870674111136	2.397018267271409	1.261240903564206	2.4521551139119476e-10	1.3754149655520335e-09	Up	8.447933970685476	6.1862166098118445	6.766550052028951	3.211924486080142	2.955986243575049	2.6082944304551985	68277	RIKEN cDNA 2310057M21 gene	GO:0005737,GO:0005739,GO:0016787,GO:0042802,GO:0140603	cytoplasm|mitochondrion|hydrolase activity|identical protein binding|ATP hydrolysis activity
2310061I04Rik	900.5217078868901	666.4169672742897	1134.6264484994902	1.7024772443617024	0.7676355150268175	0.0007127692157083	0.001622681112266	Up	16.684187986210112	9.885293241216557	14.041616592816435	7.043844369958374	7.827815749741059	8.645462754006036	69662	RIKEN cDNA 2310061I04 gene	GO:0005739	mitochondrion
2410002F23Rik	3905.17631935248	2788.834486074329	5021.518152630626	1.8005350818377257	0.8484257094422394	2.390707894717609e-10	1.3427674273754598e-09	Up	55.47771306326904	44.71756084331528	52.50809651805115	26.384197680821988	28.233447857146373	28.79861286080105	668661	RIKEN cDNA 2410002F23 gene
2410004B18Rik	796.7825213734594	517.0956899768423	1076.4693527700765	2.081263667308899	1.057459746151001	1.1740061086966239e-11	7.774623187447786e-11	Up	19.312767382036085	16.859797879716602	15.81992201838098	7.99525140504002	8.514927277888527	8.043245476826993	66421	RIKEN cDNA 2410004B18 gene	GO:0005654	nucleoplasm
2510009E07Rik	3647.154721914568	5115.483399418033	2178.826044411104	0.4259515989070347	-1.2312385892811797	5.683405849355169e-25	1.2150755034576233e-23	Down	9.98252823938939	10.349563390005214	11.957798975702335	23.238348322309804	25.735288310344966	25.46197035079714	72190	RIKEN cDNA 2510009E07 gene	GO:0007399	nervous system development
2610528A11Rik	19.5645721631478	1.9627454889012743	37.16639883739431	18.762328774087003	4.229767000689209	3.335695551158323e-05	9.439648093448718e-05	Up	1.537294106910452	0.8995076300320944	1.3110753121210492	0.1605643365268931	0.0323380648787189	0.0	70045	RIKEN cDNA 2610528A11 gene	GO:0001664,GO:0005125,GO:0005576,GO:0005615,GO:0006935,GO:0008009,GO:0042742,GO:0048247	G protein-coupled receptor binding|cytokine activity|extracellular region|extracellular space|chemotaxis|chemokine activity|defense response to bacterium|lymphocyte chemotaxis
2700049A03Rik	717.4225887211371	917.1503187615152	517.6948586807588	0.5645574626081733	-0.8248076639320817	5.922770817195929e-06	1.881410844902595e-05	Down	1.8810330692156287	2.694924859576155	2.0401642931915647	3.597090718344681	4.156088098212958	3.732143613764409	76967	RIKEN cDNA 2700049A03 gene	GO:0005515,GO:0005737,GO:0005813,GO:0005814,GO:0005856,GO:0007224,GO:0030030,GO:0036064,GO:0042995,GO:0060271,GO:0070201	protein binding|cytoplasm|centrosome|centriole|cytoskeleton|smoothened signaling pathway|cell projection organization|ciliary basal body|cell projection|cilium assembly|regulation of establishment of protein localization
2700062C07Rik	464.2095577339943	338.06280088359813	590.3563145843904	1.7461231194423843	0.8041552872300535	3.4181182014462112e-06	1.1254928553211896e-05	Up	14.965379375644536	14.13063730434139	14.646693094422073	9.08047333874648	7.438506970125791	8.066739958615276	68046	RIKEN cDNA 2700062C07 gene
2700097O09Rik	319.82427503477885	164.88771064935415	474.7608394202037	2.879956856816978	1.5260471995417533	4.6141228563141925e-09	2.219843252214572e-08	Up	10.56722601315402	6.9809613895969065	10.581232817933468	2.7707819638053857	3.131871283362889	3.722598489432531	72658	RIKEN cDNA 2700097O09 gene	GO:0008168	methyltransferase activity
2810004N23Rik	1183.5228177200868	810.8945141583972	1556.151121281776	1.9187784534938463	0.9401881443121874	6.0729349010955305e-12	4.1306427904865276e-11	Up	29.86310601429868	26.71706888390551	29.494925464181968	13.737243305355571	15.920998077771609	14.430404608596191	66523	RIKEN cDNA 2810004N23 gene	GO:0005694	chromosome
2810006K23Rik	501.8378544443362	604.051860715112	399.6238481735604	0.6616286543638593	-0.5959063775888098	0.0002927451186637	0.0007101747981169	Down	3.1924474286840385	3.8828746029718735	3.553423806883081	5.04091734526181	5.721412128667348	4.994486306655312	72650	RIKEN cDNA 2810006K23 gene	GO:0000049,GO:0003747,GO:0005739,GO:0005762,GO:0006412,GO:0006415,GO:0043023,GO:0072344	tRNA binding|translation release factor activity|mitochondrion|mitochondrial large ribosomal subunit|translation|translational termination|ribosomal large subunit binding|rescue of stalled ribosome
2810408A11Rik	218.37281119216576	305.033008286632	131.71261409769963	0.4319379932858699	-1.2111038732385238	1.8843822099967529e-06	6.417744879226351e-06	Down	1.5719304183421772	2.29943541515946	1.5214213512520556	3.745941110703866	4.385683869851933	4.107104432219619	70419	RIKEN cDNA 2810408A11 gene	GO:0004864,GO:0043666	protein phosphatase inhibitor activity|regulation of phosphoprotein phosphatase activity
2900026A02Rik	8255.902811214983	6022.3390915267855	10489.466530903175	1.741682680448173	0.8004818012935826	3.221540982435484e-08	1.3954957526267592e-07	Up	24.39286775718534	19.667393618841857	19.283039820530075	11.80654477697512	12.794090218703593	11.168203057032306	243219	RIKEN cDNA 2900026A02 gene
3425401B19Rik	28.66279394265809	51.83722674346271	5.488361141853467	0.1064993831809941	-3.231083020157356	0.0002908778985669	0.0007060585850214	Down	0.0	0.0220867117575843	0.0398381405130029	0.2164450436502252	0.2286823927348636	0.1232132974264089	100504518	RIKEN cDNA 3425401B19 gene	GO:0005737,GO:0030018,GO:0070886	cytoplasm|Z disc|positive regulation of calcineurin-NFAT signaling cascade
3830403N18Rik	9.49406484184254	17.05145410592619	1.9366755777588875	0.1146003204135743	-3.1253170171238835	0.0115417589619768	0.0208022848081142	Down	0.0	0.018464966012389	0.0908332969174773	0.2669794100021947	0.2867750973408976	0.3862836239880361	70691	RIKEN cDNA 3830403N18 gene	GO:0000795,GO:0002244,GO:0007286,GO:0051321	synaptonemal complex|hematopoietic progenitor cell differentiation|spermatid development|meiotic cell cycle
4921536K21Rik	47.37705204097652	14.378883215085493	80.37522086686751	5.593555975674005	2.4837657352016613	0.0018475253517472	0.0038842339237533	Up	0.8483890472361425	0.538742537773233	0.9559632021802408	0.0092732344090398	0.2147800886597268	0.1911941634697086	67430	RIKEN cDNA 4921536K21 gene
4930402H24Rik	1754.3180335118914	2134.2463166038933	1374.3897504198894	0.6439557989673194	-0.6349664295274926	2.7489670329959296e-09	1.3567957929612617e-08	Down	4.781655597813309	4.8610962624884335	4.607919721272499	7.03838491646122	7.183836682127862	7.509158885474992	228602	RIKEN cDNA 4930402H24 gene
4930426D05Rik	1362.9283347586413	2127.4195981390844	598.4370713781976	0.2812458015019417	-1.830096535260048	1.2000382053525354e-07	4.821395010787138e-07	Down	10.699916369121045	3.983047043589085	6.851858364141711	17.736702942548582	24.25079257396431	33.841262112776874	74644	RIKEN cDNA 4930426D05 gene
4930432K21Rik	51.920367909058825	83.68584290055033	20.15489291756731	0.2415441048353155	-2.0496414523373723	0.0005004782814392	0.0011677826566915	Down	0.0613943129859641	0.3193180810256563	0.2356195568851457	0.8079617770842964	0.7748835831477502	0.9080726048219546	74666	RIKEN cDNA 4930432K21 gene	GO:0005515,GO:0005694,GO:0007141,GO:0007144,GO:0007283,GO:0051321,GO:1990918	protein binding|chromosome|male meiosis I|female meiosis I|spermatogenesis|meiotic cell cycle|double-strand break repair involved in meiotic recombination
4930444P10Rik	8.365341911526057	0.6514028669702253	16.07928095608189	24.30702963046427	4.603301698693054	0.0018026860722376	0.003796225919027	Up	0.3631639080035076	0.1498368577879313	0.1474162019415717	0.0131299771135025	0.0132220535685838	0.0	75799	RIKEN cDNA 4930444P10 gene
4930453N24Rik	1198.5099563953986	868.947420729365	1528.072492061431	1.7586347701263976	0.8144558977967856	3.386395440577338e-06	1.115490776439879e-05	Up	9.271796602084628	8.008237832421656	8.48577006076441	5.2497310523408895	3.9055705611159617	5.237518398839726	67609	RIKEN cDNA 4930453N24 gene	GO:0005634,GO:0006915,GO:0043065	nucleus|apoptotic process|positive regulation of apoptotic process
4930522L14Rik	390.689314971544	238.0979986046345	543.2806313384532	2.28094078587602	1.1896289942029314	1.0023297994709508e-10	5.924938440040738e-10	Up	2.7188537685441934	2.6163589095620083	2.934069138797464	1.2996221187444812	1.1871062288135343	1.0695098117056216	100041734		GO:0000978,GO:0000981,GO:0005634,GO:0006357	RNA polymerase II cis-regulatory region sequence-specific DNA binding|DNA-binding transcription factor activity, RNA polymerase II-specific|nucleus|regulation of transcription by RNA polymerase II
4930523C07Rik	989.6424128904883	1358.609710324272	620.6751154567046	0.4569892921404717	-1.1297677334482714	9.285103999617648e-08	3.791150521677298e-07	Down	2.7906745661208623	4.981065299984416	4.040841337447284	8.525643947118082	8.046191405243544	8.716224315548631	67647	RIKEN cDNA 4930523C07 gene
4930524J08Rik	61.00421373394455	36.883504230149605	85.12492323773947	2.3061151838037754	1.2054645732465994	0.0016167049074422	0.0034360163688314	Up	3.826154221643792	2.9150710232521577	3.288613907903632	1.4611354623947277	1.4713819519817115	1.3416202533140034	75129
4930548H24Rik	3.1684719724760546	0.0	6.336943944952113	34.472726855728	5.107383517922042	0.0240650294952741	0.0405175768425157	Up	0.1628863832970289	0.1411981143147786	0.034729254939156	0.0	0.0	0.0	67656	RIKEN cDNA 4930548H24 gene
4930558C23Rik	19.07836709993941	34.10343803612545	4.053296163753335	0.1178078779395672	-3.0854920779233423	0.0005233601941924	0.0012177440047147	Down	0.2849825213362273	0.0694792100438583	0.0683567542043802	1.7077844301050733	0.9779030819324608	0.8357579208105289	67654	RIKEN cDNA 4930558C23 gene	GO:0016020,GO:0016021	membrane|integral component of membrane
4930563E22Rik	133.04056419415008	89.30438319224932	176.7767451960508	1.9781152367241344	0.9841264739270468	0.0120979840965828	0.0217173887861625	Up	1.8631280706510247	0.7830304874773801	1.4136106617650466	0.6375271682491286	0.7674458234302438	0.6202458092866758	75304	RIKEN cDNA 4930563E22 gene
4930579G24Rik	256.3244060470633	202.6221240496789	310.02668804444767	1.5297771173763053	0.6133214731276102	0.0047185761140288	0.0092000573821303	Up	3.8280964319085857	3.682045445979091	4.528201230290161	2.3907622185157607	2.9039253955862416	2.4338613474056343	75939	RIKEN cDNA 4930579G24 gene	GO:0005737	cytoplasm
4931406C07Rik	1707.3682013869104	2291.464910541536	1123.2714922322848	0.4902611609776061	-1.0283776206070934	3.0419536502512285e-14	2.612863143131809e-13	Down	8.089130821561909	10.291932156407462	9.554636870534353	19.61255066622982	18.440820856954225	17.785345590537766	70984	RIKEN cDNA 4931406C07 gene	GO:0005634,GO:0005654,GO:0008270,GO:0016604,GO:0016787,GO:0016788,GO:0046872	nucleus|nucleoplasm|zinc ion binding|nuclear body|hydrolase activity|hydrolase activity, acting on ester bonds|metal ion binding
4931414P19Rik	304.3678841289955	371.7092540111262	237.0265142468647	0.6376572262842388	-0.6491469856786309	0.001051627122413	0.0023220162301788	Down	0.9421328542752408	1.0409964473396862	1.0532041739237463	1.4096774943029762	1.7836585664430755	1.4812192939107507	74359	RIKEN cDNA 4931414P19 gene	GO:0005576,GO:0010628,GO:0030154,GO:0048856	extracellular region|positive regulation of gene expression|cell differentiation|anatomical structure development
4933427D14Rik	1117.9177291435574	833.3927398231277	1402.4427184639862	1.6825351204584489	0.7506366192976565	5.401424308929433e-06	1.7253942428118718e-05	Up	8.863045236849079	6.720730674080565	7.837030103910981	4.295791359457303	4.871334796809228	4.529048757787288	74477	RIKEN cDNA 4933427D14 gene	GO:0005813,GO:0005829,GO:0034451,GO:0071539	centrosome|cytosol|centriolar satellite|protein localization to centrosome
4933428G20Rik	13.915151481459784	0.6714094059817305	27.15889355693784	40.67329976359729	5.346010134112893	8.701820686173419e-05	0.0002294040842469	Up	0.1329741813300116	0.0518709205418965	0.0510329314855355	0.0	0.0027972056119349	0.0030142497890141	100141474	RIKEN cDNA 4933428G20 gene
4933434E20Rik	2382.11165287443	1794.6774504321086	2969.5458553167505	1.6546400453917889	0.7265174036128238	1.0652626942820838e-09	5.536492340514381e-09	Up	27.42246072572721	24.60814023459271	28.13048189550401	15.284772337058795	15.832223272105692	16.493246827528154	99650	RIKEN cDNA 4933434E20 gene	GO:0001701,GO:0005739,GO:0005794,GO:0006909	in utero embryonic development|mitochondrion|Golgi apparatus|phagocytosis
4933440N22Rik	132.75000022992813	51.76201348700354	213.73798697285267	4.125489474176153	2.04456529998225	7.100915161639804e-09	3.343423225723498e-08	Up	3.1407393166439914	1.9319640023888576	2.549790059775174	0.7721507401472892	0.5374350426897293	0.5052040549089554	74471
5031410I06Rik	12.28638492400645	24.24969751359607	0.3230723344168197	0.0146321544946111	-6.094713976700069	3.296553586241665e-05	9.336854080416778e-05	Down	0.0	0.0085463907841529	0.0	0.230663445917969	0.1990980146452244	0.18772833602839	381622	RIKEN cDNA 5031410I06 gene
5430403G16Rik	173.2708127169973	136.99953887872334	209.5420865552712	1.5304795498232422	0.6139837677883256	0.0140698128215445	0.0248956352669982	Up	1.4247422169402226	1.774921305688329	1.920081500630849	0.983169839197708	1.0992054731543124	1.2012977268194265	77200	RIKEN cDNA 5430403G16 gene	GO:0000978,GO:0000981,GO:0005634,GO:0006357	RNA polymerase II cis-regulatory region sequence-specific DNA binding|DNA-binding transcription factor activity, RNA polymerase II-specific|nucleus|regulation of transcription by RNA polymerase II
6430550D23Rik	39.15027761109919	56.467744854936285	21.83281036726205	0.387458810840067	-1.3678851433525925	0.0194489957878993	0.033435402698662	Down	0.0767378240227337	0.1912455971411914	0.2863243047104899	0.4648679450664384	0.5004126038280997	0.4348719570152536	320095	RIKEN cDNA 6430550D23 gene	GO:0003836	beta-galactoside (CMP) alpha-2,3-sialyltransferase activity
9130019O22Rik	421.6272281502542	307.7845813825083	535.4698749179998	1.7396385951856197	0.7987876215400659	0.0028207314151603	0.0057331573623395	Up	3.989194960459325	2.9031040478292143	3.648528535554192	2.5228888747279767	1.4436552718059148	1.983653068991064	78921	RIKEN cDNA 9130019O22 gene	GO:0000978,GO:0000981,GO:0005634,GO:0006357	RNA polymerase II cis-regulatory region sequence-specific DNA binding|DNA-binding transcription factor activity, RNA polymerase II-specific|nucleus|regulation of transcription by RNA polymerase II	mmu05168	Herpes simplex virus 1 infection	zf-C2H2
9130401M01Rik	1207.262737128349	886.9550213076186	1527.5704529490786	1.7218018826012715	0.7839191500332494	5.9308663357403625e-06	1.883621321005982e-05	Up	33.36339253200737	27.43738781659393	28.33815670621427	18.71338703744235	17.686673387892288	14.4502536180264	75758	RIKEN cDNA 9130401M01 gene
9330159F19Rik	35.445175004761424	56.87347976012668	14.01687024939614	0.2472657925569401	-2.01586542783229	0.0012109225423798	0.0026392759280046	Down	0.0266161535514554	0.060564581067087	0.097891521501034	0.1876468130760873	0.2351536095337418	0.3122249188874786	212448	RIKEN cDNA 9330159F19 gene
9430038I01Rik	142.96758773804683	197.4546744650533	88.48050101104036	0.4481806948103941	-1.1578475881656622	9.308175396465304e-06	2.878446400597865e-05	Down	0.7864574962059212	0.8639303243990434	0.7198753385104271	1.6994979126962717	1.574502687045614	1.9179786406876744	77252	RIKEN cDNA 9430038I01 gene
9430078G10Rik	46.26188124779728	15.393060514874271	77.13070198072022	4.996825312311421	2.321011782719136	0.0016199051450346	0.003441934899728	Up	0.7168065777434248	0.2027200098767862	0.7083736636430881	0.1010713059236729	0.183204157730894	0.0365591772911241	115489041
9530053A07Rik	152.86997373289464	6.554041747725264	299.185905718064	45.25097539370376	5.499876984994653	2.771579036623049e-25	6.0265476453815365e-24	Up	1.395324355759772	0.7089782431103758	0.7694664928270141	0.0245163622144572	0.0308603598186209	0.0066509828719979	319482	RIKEN cDNA 9530053A07 gene	GO:0005615,GO:0031012	extracellular space|extracellular matrix
9530077C05Rik	70.85072696448474	104.24317346723814	37.45828046173133	0.3596290705590716	-1.4754184492956857	9.001916219680653e-05	0.0002368255793011	Down	0.21621526815438	0.3271881102310736	0.286135374123416	0.6728127764304731	0.8892594422884674	0.6996818621104313	68283	RIKEN cDNA 9530077C05 gene
9930012K11Rik	232.2127051454951	117.71512030669037	346.71028998429983	2.945481473472796	1.558503478747277	1.2896022634395206e-12	9.40881545703629e-12	Up	3.901290180679093	4.9586150723017965	4.516674255020037	1.5769261183734868	1.4402651131180502	1.432633766790674	268759	RIKEN cDNA 9930012K11 gene
A130010J15Rik	817.3617949435701	489.8554871613418	1144.8681027257978	2.3368484469078474	1.2245641731518535	1.980207007213565e-09	9.969629262388807e-09	Up	7.692230374933857	5.536547319211061	7.4978460178411375	3.3217970294080668	2.620418502688358	2.773767408408092	319266	RIKEN cDNA A130010J15 gene
A2m	3019.8171941685955	5953.568450962841	86.06593737434844	0.0144845830251819	-6.109338036140582	2.5228566199427267e-134	3.4834342779859206e-131	Down	0.2040832957547064	0.4799975639650656	0.3417043356862127	24.822758813020503	24.68243136764764	19.73595695060164	232345	alpha-2-macroglobulin	GO:0001869,GO:0002020,GO:0004866,GO:0004867,GO:0005102,GO:0005515,GO:0005576,GO:0005615,GO:0007565,GO:0010466,GO:0019838,GO:0019899,GO:0019959,GO:0019966,GO:0030414,GO:0042802,GO:0043120,GO:0048306,GO:0048403,GO:0048406,GO:0048863	negative regulation of complement activation, lectin pathway|protease binding|endopeptidase inhibitor activity|serine-type endopeptidase inhibitor activity|signaling receptor binding|protein binding|extracellular region|extracellular space|female pregnancy|negative regulation of peptidase activity|growth factor binding|enzyme binding|interleukin-8 binding|interleukin-1 binding|peptidase inhibitor…	mmu04610	Complement and coagulation cascades
A4galt	144.22964445675296	226.2108145505219	62.24847436298398	0.2754617284919196	-1.860076204222861	0.0020429709301497	0.0042581641209698	Down	0.1142307804411144	1.1139861280654808	0.7074113234158568	2.4501846595896364	2.4280464539336326	1.949093663329741	239559	alpha 1,4-galactosyltransferase	GO:0001576,GO:0005794,GO:0006629,GO:0006688,GO:0007009,GO:0008378,GO:0015643,GO:0016020,GO:0016021,GO:0016740,GO:0016757,GO:0016758,GO:0050512	globoside biosynthetic process|Golgi apparatus|lipid metabolic process|glycosphingolipid biosynthetic process|plasma membrane organization|galactosyltransferase activity|toxic substance binding|membrane|integral component of membrane|transferase activity|glycosyltransferase activity|hexosyltransferase activity|lactosylceramide 4-alpha-galactosyltransferase activity	mmu00601,mmu00603	Glycosphingolipid biosynthesis - lacto and neolacto series|Glycosphingolipid biosynthesis - globo and isoglobo series
A530016L24Rik	12.05065591455086	22.4859501570176	1.6153616720840986	0.0723568137027842	-3.788727310787432	0.0086377753301004	0.015964227489619	Down	0.0	0.0412347963996376	0.0	0.357720938352646	0.0880561059369439	0.1035149043457134	319942	RIKEN cDNA A530016L24 gene	GO:0005886,GO:0016020,GO:0016021	plasma membrane|membrane|integral component of membrane
A630001G21Rik	11.204535850025191	21.44055806829674	0.9685136317536468	0.0458452244770797	-4.44708472819115	0.0002997936153549	0.0007261044310503	Down	0.0	0.0115374318098482	0.0227020828209691	0.2001795228087917	0.2127823929995047	0.3258372263910076	319997	RIKEN cDNA A630001G21 gene	GO:0000981,GO:0005634,GO:0006357	DNA-binding transcription factor activity, RNA polymerase II-specific|nucleus|regulation of transcription by RNA polymerase II
A730046J19Rik	4.579007713706856	8.835294778745304	0.3227206486684135	0.0402180199713748	-4.6360141336857925	0.0179501419908245	0.0310779417602896	Down	0.0	0.0	0.0052643559377709	0.041261657417236	0.0103877531541582	0.0895501785629371	319764	RIKEN cDNA A730046J19 gene	GO:0016020,GO:0016021,GO:0043231	membrane|integral component of membrane|intracellular membrane-bounded organelle
A830018L16Rik	58.14711710890168	102.99880489958537	13.295429318217984	0.1287732334529905	-2.957095345981981	4.6408743375857126e-10	2.512076017623577e-09	Down	0.0559016038876528	0.0384816098409452	0.034704934732616	0.2565594853167682	0.3175010006274223	0.4125768790662134	320492	RIKEN cDNA A830018L16 gene
A930007A09Rik	491.4583393801466	98.17516120392204	884.7415175563707	9.011773848973396	3.1718111095056107	9.261837879772338e-45	5.812855751134388e-43	Up	5.848990160162567	4.5378281245303045	6.621953057330465	0.6658854346835481	0.5721249787350204	0.616517995346381	432999	RIKEN cDNA A930007A09 gene
A930033H14Rik	200.9549811311562	246.2418557849957	155.66810647731657	0.6316790792929489	-0.6627363027863679	0.0070263912796378	0.0132536745346447	Down	1.5222784352700334	1.280942492346142	1.2018263959139937	1.9788188949995384	2.3797068935540686	1.8722460781113632	320700	RIKEN cDNA A930033H14 gene
AI467606	6.177386134439539	11.018903422146533	1.335868846732544	0.1206415953937599	-3.0512006824923623	0.0283546450228107	0.0470251214397084	Down	0.0234786736328141	0.0	0.0225266576355343	0.0662108936805443	0.1555754903074369	0.1556723004671785	101602	expressed sequence AI467606	GO:0016020,GO:0016021	membrane|integral component of membrane
AI593442	406.3398821079595	792.326301707319	20.353462508599847	0.0257717467539488	-5.2780658664748845	1.668604997734445e-84	4.7667441737003484e-82	Down	0.0453415396701116	0.0619043172353548	0.0754052444260631	2.3385113158940687	2.5351771143263115	2.090543101563342	330941	expressed sequence AI593442	GO:0016020,GO:0016021	membrane|integral component of membrane
AI597479	1910.097342151076	1440.1008672250814	2380.093817077069	1.652551537209146	0.7246952649654326	3.002375497069269e-05	8.572524489219491e-05	Up	19.61083891083336	14.250573873762727	18.700970421816645	9.726380920095384	11.576709177924776	9.998276141351196	98404	expressed sequence AI597479	GO:0005634,GO:0048598,GO:0072669	nucleus|embryonic morphogenesis|tRNA-splicing ligase complex
AI661453	3082.0255885718457	1815.9296010058188	4348.121576137873	2.394162889523744	1.259521310975524	3.3796304363048775e-27	8.357775626736646e-26	Up	23.306502914004398	22.178082798653	20.58377818127725	9.099173292902568	9.396187204180142	8.60700098339384	224833	expressed sequence AI661453
AI837181	2721.659035624576	1897.6548183017333	3545.663252947416	1.868293975264675	0.9017214803620568	4.987058072957453e-08	2.1068476596336573e-07	Up	66.53758912512856	47.52146519437344	61.00265514678414	30.15036814430995	32.417550419817985	29.63335093677638	107242	expressed sequence AI837181
AW209491	925.9365280878884	576.9573154068983	1274.9157407688783	2.20979983313359	1.1439156941306576	1.4985562470661788e-20	2.294785439707904e-19	Up	16.136800701465564	16.2845118350447	15.788703836591306	6.960380650549888	7.093785332357321	7.3707421780953934	105351	expressed sequence AW209491
AW551984	135.14223101231852	268.66910035255285	1.6153616720840986	0.0061232536839102	-7.351485830063227	4.465654146446564e-23	8.398572480416929e-22	Down	0.0	0.0239003735442196	0.0	1.197970240566563	1.5729224937137225	1.059981618726252	244810	expressed sequence AW551984	GO:0055007,GO:0060923	cardiac muscle cell differentiation|cardiac muscle cell fate commitment
AW554918	313.2587548720848	515.2514012712634	111.26610847290613	0.2160720565940495	-2.210415586409791	1.0652057848897087e-10	6.271995255805822e-10	Down	0.1136794101616312	0.2535943381724595	0.1036164279686753	0.6705484730013124	0.7102239714722686	0.7493881051798493	225289	expressed sequence AW554918
AY074887	5.42954648793952	0.3278356554827622	10.53125732039627	29.437213345940098	4.879569200987587	0.0066593891967411	0.0126174293425733	Up	0.3269182404569062	0.1771182393874728	0.6273246430148818	0.0341453272614152	0.0	0.0	246735	cDNA sequence AY074887	GO:0005615,GO:0005737,GO:0008285,GO:0097190,GO:2000045	extracellular space|cytoplasm|negative regulation of cell population proliferation|apoptotic signaling pathway|regulation of G1/S transition of mitotic cell cycle
Aaas	2124.926896646136	686.9878651356997	3562.865928156571	5.185299355296322	2.3744272804434625	3.7255750999365114e-65	5.46274812662372e-63	Up	54.98095126151188	46.30879259193864	48.60349666715355	9.023786445999288	10.258289488333356	9.13935142525879	223921	achalasia, adrenocortical insufficiency, alacrimia	GO:0000922,GO:0001578,GO:0005634,GO:0005635,GO:0005643,GO:0005654,GO:0005737,GO:0005813,GO:0005829,GO:0005856,GO:0006913,GO:0007612,GO:0009566,GO:0015031,GO:0031965,GO:0051028,GO:0072686,GO:0090307	spindle pole|microtubule bundle formation|nucleus|nuclear envelope|nuclear pore|nucleoplasm|cytoplasm|centrosome|cytosol|cytoskeleton|nucleocytoplasmic transport|learning|fertilization|protein transport|nuclear membrane|mRNA transport|mitotic spindle|mitotic spindle assembly	mmu03013	RNA transport
Aak1	4566.123100671809	5481.079501696756	3651.166699646861	0.6661591073043271	-0.5860612991158172	8.388751337689694e-07	3.0097934099174647e-06	Down	5.412708502287309	6.783198730461657	5.7152540746311296	8.672805989800265	9.101505600235845	8.588081526997174	269774	AP2 associated kinase 1	GO:0000166,GO:0004672,GO:0004674,GO:0005112,GO:0005524,GO:0005737,GO:0005886,GO:0005905,GO:0006468,GO:0006897,GO:0016020,GO:0016301,GO:0016310,GO:0016740,GO:0030054,GO:0031252,GO:0032880,GO:0035612,GO:0042995,GO:0043195,GO:0045202,GO:0045747,GO:0046777,GO:0050821,GO:0071439,GO:0098793,GO:0106310,GO:0106311,GO:2000369	nucleotide binding|protein kinase activity|protein serine/threonine kinase activity|Notch binding|ATP binding|cytoplasm|plasma membrane|clathrin-coated pit|protein phosphorylation|endocytosis|membrane|kinase activity|phosphorylation|transferase activity|cell junction|cell leading edge|regulation of protein localization|AP-2 adaptor complex binding|cell projection|terminal bouton|synapse|positive …
Aard	252.6043724928461	438.77869773199774	66.43004725369428	0.1516342973822803	-2.7213319886935228	2.530275168767704e-11	1.6112271049697188e-10	Down	0.4789788760403486	1.7376245316050252	1.5808767153720722	7.690221751174987	9.358271333033194	7.406959833915403	239435	alanine and arginine rich domain containing protein
Aarsd1	689.4382130486879	951.804081365152	427.07234473222337	0.448838296610586	-1.155732317396488	0.0001100428741254	0.000285559965761	Down	3.8894412716237214	10.077659522350748	6.745222248522962	15.51178971041359	15.312471068696697	14.209785092326625	69684	alanyl-tRNA synthetase domain containing 1	GO:0000166,GO:0002161,GO:0002196,GO:0003676,GO:0004812,GO:0004813,GO:0005515,GO:0005524,GO:0005737,GO:0006412,GO:0006419,GO:0006450,GO:0043039,GO:0046872	nucleotide binding|aminoacyl-tRNA editing activity|Ser-tRNA(Ala) hydrolase activity|nucleic acid binding|aminoacyl-tRNA ligase activity|alanine-tRNA ligase activity|protein binding|ATP binding|cytoplasm|translation|alanyl-tRNA aminoacylation|regulation of translational fidelity|tRNA aminoacylation|metal ion binding
Aass	121.3907536282402	195.8165341827947	46.964973073685655	0.2401066698402295	-2.0582526146352733	0.0030173827789643	0.0060976967026051	Down	0.041869561193346	0.6873297967389254	0.2544215858322987	1.3184930732926543	1.4664582828222523	1.18874323346375	30956	aminoadipate-semialdehyde synthase	GO:0003824,GO:0004753,GO:0005737,GO:0005739,GO:0006091,GO:0008152,GO:0016491,GO:0019477,GO:0019878,GO:0043231,GO:0047130,GO:0047131	catalytic activity|saccharopine dehydrogenase activity|cytoplasm|mitochondrion|generation of precursor metabolites and energy|metabolic process|oxidoreductase activity|L-lysine catabolic process|lysine biosynthetic process via aminoadipic acid|intracellular membrane-bounded organelle|saccharopine dehydrogenase (NADP+, L-lysine-forming) activity|saccharopine dehydrogenase (NAD+, L-glutamate-formin…	mmu00310	Lysine degradation
Aatk	1328.7449301859067	2225.0293761158555	432.46048425595706	0.1943855188033704	-2.36300734882814	0.0002763127397336	0.0006733675223777	Down	0.4439050438889353	1.767080077932872	2.4821215746339043	7.449425146982625	7.505109944811326	8.599648702791644	11302	apoptosis-associated tyrosine kinase	GO:0000166,GO:0004672,GO:0004674,GO:0004713,GO:0005515,GO:0005524,GO:0005737,GO:0005783,GO:0006468,GO:0006915,GO:0007420,GO:0016020,GO:0016021,GO:0016301,GO:0016310,GO:0016740,GO:0030517,GO:0032482,GO:0038083,GO:0042995,GO:0044295,GO:0046777,GO:0048471,GO:0051402,GO:0055037,GO:0106310,GO:0106311	nucleotide binding|protein kinase activity|protein serine/threonine kinase activity|protein tyrosine kinase activity|protein binding|ATP binding|cytoplasm|endoplasmic reticulum|protein phosphorylation|apoptotic process|brain development|membrane|integral component of membrane|kinase activity|phosphorylation|transferase activity|negative regulation of axon extension|Rab protein signal transduction…
Abat	1290.018126378502	1933.266448532384	646.7698042246199	0.3346181190364925	-1.5794125277646698	9.54816753580456e-06	2.947709854681308e-05	Down	1.4428546414988694	5.30779351319197	4.003389392993268	10.216796011490947	11.10054997555991	10.00706222987229	268860	4-aminobutyrate aminotransferase	GO:0001666,GO:0003824,GO:0003867,GO:0005739,GO:0005759,GO:0007568,GO:0007620,GO:0007626,GO:0008483,GO:0009448,GO:0009449,GO:0009450,GO:0010039,GO:0014053,GO:0016740,GO:0030170,GO:0031652,GO:0032024,GO:0032144,GO:0033602,GO:0034386,GO:0035094,GO:0035640,GO:0042135,GO:0042220,GO:0042493,GO:0042802,GO:0043005,GO:0045471,GO:0045776,GO:0045964,GO:0046872,GO:0047298,GO:0048148,GO:0051536,GO:0070474,GO:…	response to hypoxia|catalytic activity|4-aminobutyrate transaminase activity|mitochondrion|mitochondrial matrix|aging|copulation|locomotory behavior|transaminase activity|gamma-aminobutyric acid metabolic process|gamma-aminobutyric acid biosynthetic process|gamma-aminobutyric acid catabolic process|response to iron ion|negative regulation of gamma-aminobutyric acid secretion|transferase activity|…	mmu00250,mmu00280,mmu00410,mmu00640,mmu00650,mmu04727	Alanine, aspartate and glutamate metabolism|Valine, leucine and isoleucine degradation|beta-Alanine metabolism|Propanoate metabolism|Butanoate metabolism|GABAergic synapse
Abca2	4390.5582746531545	5315.196197992096	3465.9203513142133	0.6521156682737483	-0.6168002113443485	4.093931565826101e-05	0.0001142343417214	Down	6.90231005233004	9.192013028187198	9.734906266353676	12.431332384372592	13.847130457268412	12.542215422404626	11305	ATP-binding cassette, sub-family A (ABC1), member 2	GO:0000166,GO:0001573,GO:0005319,GO:0005524,GO:0005764,GO:0005765,GO:0005768,GO:0005815,GO:0005886,GO:0006357,GO:0006684,GO:0006687,GO:0006869,GO:0007626,GO:0008203,GO:0010008,GO:0010872,GO:0016020,GO:0016021,GO:0016887,GO:0031410,GO:0032289,GO:0032383,GO:0032384,GO:0032805,GO:0042626,GO:0042986,GO:0043231,GO:0046512,GO:0055085,GO:0060049,GO:0061135,GO:0071072,GO:0090155,GO:0090156,GO:0090370,GO:…	nucleotide binding|ganglioside metabolic process|lipid transporter activity|ATP binding|lysosome|lysosomal membrane|endosome|microtubule organizing center|plasma membrane|regulation of transcription by RNA polymerase II|sphingomyelin metabolic process|glycosphingolipid metabolic process|lipid transport|locomotory behavior|cholesterol metabolic process|endosome membrane|regulation of cholesterol e…	mmu02010,mmu04142	ABC transporters|Lysosome
Abca4	68.08486649053171	133.47444710432364	2.6952858767397525	0.0198892047632509	-5.651870596209908	3.016231525594608e-17	3.439500354272336e-16	Down	0.0136101080291397	0.0079636004345168	0.0	0.3454299364657401	0.3143554384373952	0.3970562469757294	11304	ATP-binding cassette, sub-family A (ABC1), member 4	GO:0000166,GO:0001750,GO:0005319,GO:0005502,GO:0005503,GO:0005524,GO:0005548,GO:0005783,GO:0005887,GO:0006649,GO:0006869,GO:0007601,GO:0016020,GO:0016021,GO:0016887,GO:0031410,GO:0042574,GO:0042626,GO:0043231,GO:0045332,GO:0045494,GO:0050896,GO:0090555,GO:0140326,GO:0140327,GO:0140333,GO:0140347,GO:0140603	nucleotide binding|photoreceptor outer segment|lipid transporter activity|11-cis retinal binding|all-trans retinal binding|ATP binding|phospholipid transporter activity|endoplasmic reticulum|integral component of plasma membrane|phospholipid transfer to membrane|lipid transport|visual perception|membrane|integral component of membrane|ATPase|cytoplasmic vesicle|retinal metabolic process|ATPase-co…	mmu02010	ABC transporters
Abca5	957.0389572256532	1447.0772744432688	467.0006400080369	0.3226460356166091	-1.6319757958313768	2.2473273451000243e-22	3.9782015791626375e-21	Down	1.5460319014472512	1.6021221883072545	1.1716913108046123	4.42446883759577	4.328365316087563	4.390226202557267	217265	ATP-binding cassette, sub-family A (ABC1), member 5	GO:0000166,GO:0005319,GO:0005524,GO:0005764,GO:0005768,GO:0005770,GO:0005794,GO:0005886,GO:0006869,GO:0008203,GO:0010745,GO:0010874,GO:0016020,GO:0016021,GO:0016887,GO:0030301,GO:0033344,GO:0034375,GO:0042626,GO:0042632,GO:0043231,GO:0043691,GO:0055085,GO:1903064	nucleotide binding|lipid transporter activity|ATP binding|lysosome|endosome|late endosome|Golgi apparatus|plasma membrane|lipid transport|cholesterol metabolic process|negative regulation of macrophage derived foam cell differentiation|regulation of cholesterol efflux|membrane|integral component of membrane|ATPase|cholesterol transport|cholesterol efflux|high-density lipoprotein particle remodeli…	mmu02010	ABC transporters
Abca6	86.90771245165993	145.5307431607196	28.28468174260023	0.1946068014953149	-2.36136596178742	4.4440875350567975e-09	2.143017647507453e-08	Down	0.0734797678018553	0.1183914050413345	0.0766307626146951	0.3393540361410051	0.4385080000006396	0.5768164446572464	76184	ATP-binding cassette, sub-family A (ABC1), member 6	GO:0000139,GO:0000166,GO:0005319,GO:0005524,GO:0005654,GO:0005794,GO:0005886,GO:0006869,GO:0016020,GO:0016021,GO:0042626,GO:0043231,GO:0055085	Golgi membrane|nucleotide binding|lipid transporter activity|ATP binding|nucleoplasm|Golgi apparatus|plasma membrane|lipid transport|membrane|integral component of membrane|ATPase-coupled transmembrane transporter activity|intracellular membrane-bounded organelle|transmembrane transport	mmu02010	ABC transporters
Abca7	850.9332068751316	1036.221956856758	665.6444568935054	0.6422978424666619	-0.6386856445705672	0.0014260205525025	0.003057814744974	Down	2.9938209871166683	2.270795358966749	2.3454444193834822	3.2432793609580184	3.8665031246094	4.561074118364172	27403	ATP-binding cassette, sub-family A (ABC1), member 7	GO:0000166,GO:0001891,GO:0005319,GO:0005515,GO:0005524,GO:0005548,GO:0005622,GO:0005737,GO:0005768,GO:0005794,GO:0005886,GO:0006869,GO:0006909,GO:0007613,GO:0008542,GO:0009986,GO:0010875,GO:0016020,GO:0016021,GO:0016324,GO:0016887,GO:0018149,GO:0019216,GO:0030054,GO:0032587,GO:0033344,GO:0033700,GO:0034188,GO:0034205,GO:0034380,GO:0034504,GO:0038027,GO:0042626,GO:0042985,GO:0042995,GO:0043231,GO:…	nucleotide binding|phagocytic cup|lipid transporter activity|protein binding|ATP binding|phospholipid transporter activity|intracellular anatomical structure|cytoplasm|endosome|Golgi apparatus|plasma membrane|lipid transport|phagocytosis|memory|visual learning|cell surface|positive regulation of cholesterol efflux|membrane|integral component of membrane|apical plasma membrane|ATPase|peptide cross…	mmu02010	ABC transporters
Abca8a	11.40609407555132	20.52854036990388	2.283647781198777	0.1117252301297594	-3.1619730785122746	0.0127839204439768	0.0228127924433227	Down	0.0038593157495659	0.0225817815070818	0.0	0.0326503211514937	0.0767183380177139	0.1220383798319644	217258	ATP-binding cassette, sub-family A (ABC1), member 8a	GO:0000166,GO:0005319,GO:0005524,GO:0005886,GO:0006869,GO:0016020,GO:0016021,GO:0016887,GO:0042626,GO:0043231	nucleotide binding|lipid transporter activity|ATP binding|plasma membrane|lipid transport|membrane|integral component of membrane|ATPase|ATPase-coupled transmembrane transporter activity|intracellular membrane-bounded organelle	mmu02010	ABC transporters
Abca8b	186.878576870472	225.34363746105743	148.41351627988652	0.659055230913352	-0.6015287221791822	0.0106117202045695	0.0192558966235365	Down	0.4315932653090841	0.5252739743289022	0.5631664408883598	0.7270215776687217	0.7157779911203506	0.8206254753134073	27404	ATP-binding cassette, sub-family A (ABC1), member 8b	GO:0000166,GO:0005319,GO:0005524,GO:0005743,GO:0005783,GO:0005886,GO:0006686,GO:0006810,GO:0006869,GO:0008559,GO:0010874,GO:0010875,GO:0016020,GO:0016021,GO:0016323,GO:0016887,GO:0030301,GO:0033344,GO:0042626,GO:0042908,GO:0043231,GO:0055085,GO:0140359	nucleotide binding|lipid transporter activity|ATP binding|mitochondrial inner membrane|endoplasmic reticulum|plasma membrane|sphingomyelin biosynthetic process|transport|lipid transport|ABC-type xenobiotic transporter activity|regulation of cholesterol efflux|positive regulation of cholesterol efflux|membrane|integral component of membrane|basolateral plasma membrane|ATPase|cholesterol transport|…	mmu02010	ABC transporters
Abca9	257.99121740933253	479.1008868614859	36.8815479571791	0.0770407970612318	-3.6982335604467016	0.0001591333617607	0.0004026696198859	Down	0.0104716344084723	0.2314721621274642	0.1440074207542609	1.4174625704822563	1.83712026474675	1.6129312136316774	217262	ATP-binding cassette, sub-family A (ABC1), member 9	GO:0000166,GO:0005319,GO:0005524,GO:0005739,GO:0006869,GO:0016020,GO:0016021,GO:0016887,GO:0042626,GO:0043231,GO:0055085	nucleotide binding|lipid transporter activity|ATP binding|mitochondrion|lipid transport|membrane|integral component of membrane|ATPase|ATPase-coupled transmembrane transporter activity|intracellular membrane-bounded organelle|transmembrane transport	mmu02010	ABC transporters
Abcb1a	72.18522446278413	119.4057596597572	24.96468926581107	0.209293160630815	-2.256402927513641	1.1363084377855619e-07	4.578670842818332e-07	Down	0.0947854508259255	0.1459506295590031	0.1292334811233091	0.436119658973645	0.7697421400183074	0.5292316956195371	18671	ATP-binding cassette, sub-family B (MDR/TAP), member 1A	GO:0000086,GO:0000166,GO:0005524,GO:0005654,GO:0005886,GO:0008559,GO:0009914,GO:0009986,GO:0015562,GO:0016020,GO:0016021,GO:0016324,GO:0016887,GO:0022857,GO:0031526,GO:0031625,GO:0033231,GO:0035633,GO:0042626,GO:0042910,GO:0043215,GO:0045177,GO:0045332,GO:0046581,GO:0046865,GO:0046943,GO:0047484,GO:0050892,GO:0055085,GO:0060548,GO:0060856,GO:0070633,GO:0072089,GO:0090554,GO:0090555,GO:0099038,GO:…	G2/M transition of mitotic cell cycle|nucleotide binding|ATP binding|nucleoplasm|plasma membrane|ABC-type xenobiotic transporter activity|hormone transport|cell surface|efflux transmembrane transporter activity|membrane|integral component of membrane|apical plasma membrane|ATPase|transmembrane transporter activity|brush border membrane|ubiquitin protein ligase binding|carbohydrate export|maintena…	mmu02010,mmu04976,mmu05206,mmu05226	ABC transporters|Bile secretion|MicroRNAs in cancer|Gastric cancer
Abcb1b	864.9987763905391	27.895358346337872	1702.1021944347406	60.73614549170841	5.924483448298084	1.6359673621546447e-61	2.1685074578832244e-59	Up	11.154407638705775	8.568558694248956	6.800778159765987	0.1735157175618375	0.1996943193654198	0.0537973109168553	18669	ATP-binding cassette, sub-family B (MDR/TAP), member 1B	GO:0000139,GO:0000166,GO:0005524,GO:0005739,GO:0005886,GO:0008559,GO:0014045,GO:0016020,GO:0016021,GO:0016324,GO:0016887,GO:0042493,GO:0042626,GO:0042910,GO:0045332,GO:0046581,GO:0061843,GO:0090554,GO:0090555,GO:0098591,GO:0099038,GO:0099040,GO:0140326	Golgi membrane|nucleotide binding|ATP binding|mitochondrion|plasma membrane|ABC-type xenobiotic transporter activity|establishment of endothelial blood-brain barrier|membrane|integral component of membrane|apical plasma membrane|ATPase|response to drug|ATPase-coupled transmembrane transporter activity|xenobiotic transmembrane transporter activity|phospholipid translocation|intercellular canalicul…	mmu02010,mmu04976,mmu05206,mmu05226	ABC transporters|Bile secretion|MicroRNAs in cancer|Gastric cancer
Abcb4	27.20680028976186	49.505311471409165	4.908289108114539	0.0993888956167268	-3.3307715163935048	0.0006100461054636	0.0014048441864387	Down	0.0185579935301285	0.0	0.0712220073746237	0.1860777211620885	0.3220638892591937	0.3849142832371325	18670	ATP-binding cassette, sub-family B (MDR/TAP), member 4	GO:0000139,GO:0000166,GO:0005524,GO:0005654,GO:0005737,GO:0005829,GO:0005886,GO:0005925,GO:0006855,GO:0006869,GO:0015629,GO:0016020,GO:0016021,GO:0016324,GO:0016887,GO:0031410,GO:0032376,GO:0032782,GO:0042626,GO:0042910,GO:0045332,GO:0046581,GO:0055088,GO:0061092,GO:0090554,GO:0090555,GO:0099038,GO:0140326,GO:1901557,GO:1903413,GO:2001140	Golgi membrane|nucleotide binding|ATP binding|nucleoplasm|cytoplasm|cytosol|plasma membrane|focal adhesion|drug transmembrane transport|lipid transport|actin cytoskeleton|membrane|integral component of membrane|apical plasma membrane|ATPase|cytoplasmic vesicle|positive regulation of cholesterol transport|bile acid secretion|ATPase-coupled transmembrane transporter activity|xenobiotic transmembran…	mmu02010,mmu04976	ABC transporters|Bile secretion
Abcc1	1097.668510215498	1437.8893245704428	757.4476958605533	0.5266782568200534	-0.925006193826063	4.4589016267340514e-08	1.8948330611273786e-07	Down	3.506252254436819	3.5068883562906885	2.5763932275872774	6.013059969133757	5.986418287161047	5.879543737461344	17250	ATP-binding cassette, sub-family C (CFTR/MRP), member 1	GO:0000166,GO:0005324,GO:0005524,GO:0005737,GO:0005886,GO:0005887,GO:0006979,GO:0008559,GO:0009925,GO:0015431,GO:0015562,GO:0015911,GO:0016020,GO:0016021,GO:0016323,GO:0016324,GO:0016328,GO:0016787,GO:0016887,GO:0022857,GO:0030335,GO:0033700,GO:0034040,GO:0034634,GO:0034775,GO:0042493,GO:0042626,GO:0042887,GO:0042908,GO:0042910,GO:0045332,GO:0046943,GO:0050729,GO:0055085,GO:0060326,GO:0060548,GO:…	nucleotide binding|long-chain fatty acid transporter activity|ATP binding|cytoplasm|plasma membrane|integral component of plasma membrane|response to oxidative stress|ABC-type xenobiotic transporter activity|basal plasma membrane|ABC-type glutathione S-conjugate transporter activity|efflux transmembrane transporter activity|long-chain fatty acid import across plasma membrane|membrane|integral com…	mmu01523,mmu02010,mmu04071,mmu04977,mmu05206	Antifolate resistance|ABC transporters|Sphingolipid signaling pathway|Vitamin digestion and absorption|MicroRNAs in cancer
Abcc3	89.71099223500465	133.47631260956172	45.94567186044757	0.3446019484976599	-1.536997235808646	6.183921621290335e-05	0.0001673932320587	Down	0.1698098929809035	0.3211631147673865	0.2122954584898937	0.78360770763585	0.5552946370805963	0.6561203216772281	76408	ATP-binding cassette, sub-family C (CFTR/MRP), member 3	GO:0000166,GO:0005524,GO:0005886,GO:0005887,GO:0006855,GO:0008559,GO:0015164,GO:0015431,GO:0015432,GO:0015721,GO:0015722,GO:0016020,GO:0016021,GO:0016323,GO:0016887,GO:0022857,GO:0042626,GO:0042908,GO:0042910,GO:0055085,GO:0071714,GO:0071716,GO:0098656	nucleotide binding|ATP binding|plasma membrane|integral component of plasma membrane|drug transmembrane transport|ABC-type xenobiotic transporter activity|glucuronoside transmembrane transporter activity|ABC-type glutathione S-conjugate transporter activity|ABC-type bile acid transporter activity|bile acid and bile salt transport|canalicular bile acid transport|membrane|integral component of memb…	mmu01523,mmu02010,mmu04976	Antifolate resistance|ABC transporters|Bile secretion
Abcc4	125.624618645877	201.712777713216	49.53645957853794	0.2459008998423517	-2.023851080588897	6.003548187768595e-05	0.0001629026791107	Down	0.0567928334163729	0.2603083103072537	0.1035309828658974	0.5258530570120561	0.6074933933939971	0.5329737153052301	239273	ATP-binding cassette, sub-family C (CFTR/MRP), member 4	GO:0000166,GO:0001409,GO:0005524,GO:0005886,GO:0005929,GO:0006855,GO:0008559,GO:0015132,GO:0015143,GO:0015216,GO:0015431,GO:0015432,GO:0015562,GO:0015721,GO:0015732,GO:0015747,GO:0016020,GO:0016021,GO:0016323,GO:0016324,GO:0016887,GO:0031088,GO:0032310,GO:0034634,GO:0042626,GO:0042910,GO:0048661,GO:0055085,GO:0060271,GO:0070730,GO:0071716,GO:0098591,GO:0140115	nucleotide binding|guanine nucleotide transmembrane transporter activity|ATP binding|plasma membrane|cilium|drug transmembrane transport|ABC-type xenobiotic transporter activity|prostaglandin transmembrane transporter activity|urate transmembrane transporter activity|purine nucleotide transmembrane transporter activity|ABC-type glutathione S-conjugate transporter activity|ABC-type bile acid trans…	mmu01523,mmu02010,mmu04024,mmu04976	Antifolate resistance|ABC transporters|cAMP signaling pathway|Bile secretion
Abcc6	5.802830391706921	10.960219486077008	0.645441297336827	0.0596352523851039	-4.067690781802952	0.0142626986507622	0.0252164016618997	Down	0.0	0.0	0.0090567702482046	0.0665496921131201	0.0402098306715649	0.043329840717079	27421	ATP-binding cassette, sub-family C (CFTR/MRP), member 6	GO:0000166,GO:0005524,GO:0005654,GO:0005886,GO:0006855,GO:0008559,GO:0015431,GO:0015867,GO:0016020,GO:0016021,GO:0016323,GO:0016324,GO:0016328,GO:0016887,GO:0030504,GO:0030505,GO:0030643,GO:0042626,GO:0055085,GO:0071716	nucleotide binding|ATP binding|nucleoplasm|plasma membrane|drug transmembrane transport|ABC-type xenobiotic transporter activity|ABC-type glutathione S-conjugate transporter activity|ATP transport|membrane|integral component of membrane|basolateral plasma membrane|apical plasma membrane|lateral plasma membrane|ATPase|inorganic diphosphate transmembrane transporter activity|inorganic diphosphate t…	mmu02010	ABC transporters
Abcc8	100.78110845788412	183.8840089581176	17.678207957650695	0.096357501190729	-3.3754592086774493	5.226657336784887e-12	3.580011798808962e-11	Down	0.0567956719226412	0.0553875150039754	0.158524260050142	0.6892004260229921	1.1339140094378792	0.9427575419674424	20927	ATP-binding cassette, sub-family C (CFTR/MRP), member 8	GO:0001678,GO:0005267,GO:0005739,GO:0005886,GO:0007613,GO:0008282,GO:0008542,GO:0009268,GO:0010043,GO:0010989,GO:0016020,GO:0016525,GO:0016887,GO:0030672,GO:0032760,GO:0042383,GO:0042626,GO:0043268,GO:0044325,GO:0046676,GO:0050768,GO:0055085,GO:0060253,GO:0061045,GO:0061855,GO:0071310,GO:1900721,GO:1903818,GO:1905075,GO:1905604	cellular glucose homeostasis|potassium channel activity|mitochondrion|plasma membrane|memory|inward rectifying potassium channel|visual learning|response to pH|response to zinc ion|negative regulation of low-density lipoprotein particle clearance|membrane|negative regulation of angiogenesis|ATPase|synaptic vesicle membrane|positive regulation of tumor necrosis factor production|sarcolemma|ATPase-…	mmu02010,mmu04911,mmu04930	ABC transporters|Insulin secretion|Type II diabetes mellitus
Abcc9	338.95324629921765	660.9448019714847	16.961690626950222	0.0255694271899685	-5.289436348297555	1.0617318741983896e-45	7.093482025642384e-44	Down	0.0704767925966389	0.0718534995957168	0.0184415703788795	2.31571136047186	2.11361463689818	1.722100501513719	20928	ATP-binding cassette, sub-family C (CFTR/MRP), member 9	GO:0000166,GO:0001669,GO:0005261,GO:0005267,GO:0005524,GO:0005739,GO:0005886,GO:0006813,GO:0008281,GO:0008282,GO:0015459,GO:0016020,GO:0016021,GO:0016887,GO:0019829,GO:0019905,GO:0022857,GO:0030017,GO:0030315,GO:0033198,GO:0036094,GO:0042383,GO:0042626,GO:0042802,GO:0044325,GO:0051607,GO:0055085,GO:0061337,GO:0071805,GO:0098655,GO:0098662,GO:1990573	nucleotide binding|acrosomal vesicle|cation channel activity|potassium channel activity|ATP binding|mitochondrion|plasma membrane|potassium ion transport|sulfonylurea receptor activity|inward rectifying potassium channel|potassium channel regulator activity|membrane|integral component of membrane|ATPase|ATPase-coupled cation transmembrane transporter activity|syntaxin binding|transmembrane transp…	mmu02010	ABC transporters
Abcd2	158.30170549515458	256.53684370827995	60.06656728202919	0.2344467975495198	-2.0926675223373987	1.8600432259834366e-10	1.0612622662300124e-09	Down	0.1979734849874924	0.2369434732767468	0.3669412001607082	0.9643259079605404	1.060530781364036	1.3355857244584255	26874	ATP-binding cassette, sub-family D (ALD), member 2	GO:0000038,GO:0000166,GO:0005324,GO:0005515,GO:0005524,GO:0005739,GO:0005777,GO:0005778,GO:0006635,GO:0007031,GO:0009617,GO:0015910,GO:0016020,GO:0016021,GO:0016887,GO:0032000,GO:0042626,GO:0042760,GO:0042803,GO:0043217,GO:0055085,GO:0140603,GO:1900016,GO:1903427,GO:1990535,GO:2001280	very long-chain fatty acid metabolic process|nucleotide binding|long-chain fatty acid transporter activity|protein binding|ATP binding|mitochondrion|peroxisome|peroxisomal membrane|fatty acid beta-oxidation|peroxisome organization|response to bacterium|long-chain fatty acid import into peroxisome|membrane|integral component of membrane|ATPase|positive regulation of fatty acid beta-oxidation|ATPas…	mmu02010,mmu04146	ABC transporters|Peroxisome
Abce1	5923.0422899316845	4389.578265033815	7456.506314829553	1.698658275028844	0.7643956497512895	4.084190361416561e-09	1.9809997101379103e-08	Up	54.18629110117093	45.7883118171281	49.44167123531608	30.40873774281908	26.53777115210107	29.48820094144768	24015	ATP-binding cassette, sub-family E (OABP), member 1	GO:0000054,GO:0000166,GO:0005506,GO:0005524,GO:0005737,GO:0005739,GO:0005829,GO:0006413,GO:0006415,GO:0006417,GO:0016887,GO:0043024,GO:0046872,GO:0051536,GO:0051539,GO:0060698,GO:0060702	ribosomal subunit export from nucleus|nucleotide binding|iron ion binding|ATP binding|cytoplasm|mitochondrion|cytosol|translational initiation|translational termination|regulation of translation|ATPase|ribosomal small subunit binding|metal ion binding|iron-sulfur cluster binding|4 iron, 4 sulfur cluster binding|endoribonuclease inhibitor activity|negative regulation of endoribonuclease activity
Abcf1	6138.156694777475	4431.458234705059	7844.855154849893	1.7701900055402375	0.8239042220814975	7.754619747942153e-13	5.803355673155082e-12	Up	66.29632079188222	58.10419508838426	65.95233250093726	35.267635389459016	36.360920149631575	34.030459079904496	224742	ATP-binding cassette, sub-family F (GCN20), member 1	GO:0000166,GO:0005524,GO:0005634,GO:0005635,GO:0005654,GO:0005737,GO:0005829,GO:0005840,GO:0006413,GO:0008494,GO:0016887,GO:0042788,GO:0043022,GO:0045727	nucleotide binding|ATP binding|nucleus|nuclear envelope|nucleoplasm|cytoplasm|cytosol|ribosome|translational initiation|translation activator activity|ATPase|polysomal ribosome|ribosome binding|positive regulation of translation
Abcf2	6052.980784168968	2986.903873825633	9119.057694512305	3.0529891926708834	1.610222482532666	5.2584805298181024e-23	9.84494507328318e-22	Up	87.44092577982775	63.05226917710047	77.80008622481725	25.925542451758773	22.37887423477778	25.24721387398669	27407	ATP-binding cassette, sub-family F (GCN20), member 2	GO:0000166,GO:0005524,GO:0005739,GO:0016887	nucleotide binding|ATP binding|mitochondrion|ATPase
Abcf3	2557.357605451107	2043.29127085189	3071.4239400503225	1.503111141592039	0.5879516875613606	9.242587929002429e-08	3.777514538619665e-07	Up	25.12746491682172	23.3248237641534	22.96307737135664	15.27670041844594	15.428443544782969	15.976587303233645	27406	ATP-binding cassette, sub-family F (GCN20), member 3	GO:0000166,GO:0005515,GO:0005524,GO:0016887,GO:0051607	nucleotide binding|protein binding|ATP binding|ATPase|defense response to virus
Abcg2	790.3475134163035	1065.1843390011834	515.5106878314238	0.4838393506939639	-1.0473999862921834	1.5882410623506725e-06	5.466465758639029e-06	Down	4.289287576846822	3.719684243421872	2.6408042789398443	7.630580137270916	6.434268993239683	7.567731899284576	26357	ATP binding cassette subfamily G member 2 (Junior blood group)	GO:0000166,GO:0005524,GO:0005634,GO:0005654,GO:0005739,GO:0005886,GO:0008092,GO:0008514,GO:0008559,GO:0015143,GO:0015225,GO:0015562,GO:0015711,GO:0015747,GO:0015878,GO:0016020,GO:0016021,GO:0016324,GO:0019389,GO:0031526,GO:0032217,GO:0032218,GO:0042626,GO:0042802,GO:0042803,GO:0042887,GO:0042910,GO:0045121,GO:0046415,GO:0055085,GO:0060136,GO:0065003,GO:0070633,GO:0097744,GO:0098591,GO:0140115,GO:…	nucleotide binding|ATP binding|nucleus|nucleoplasm|mitochondrion|plasma membrane|cytoskeletal protein binding|organic anion transmembrane transporter activity|ABC-type xenobiotic transporter activity|urate transmembrane transporter activity|biotin transmembrane transporter activity|efflux transmembrane transporter activity|organic anion transport|urate transport|biotin transport|membrane|integral…	mmu01523,mmu02010,mmu04976	Antifolate resistance|ABC transporters|Bile secretion
Abcg3	4.801874389654302	9.281028130640186	0.3227206486684135	0.038224075111531	-4.7093745959231255	0.0085297061803209	0.0157820995758501	Down	0.0	0.0	0.0065140177179515	0.0765846299144045	0.0578412706190335	0.0484783917171105	27405	ATP binding cassette subfamily G member 3	GO:0005524,GO:0005886,GO:0016020,GO:0016021,GO:0042626	ATP binding|plasma membrane|membrane|integral component of membrane|ATPase-coupled transmembrane transporter activity	mmu02010	ABC transporters
Abcg4	150.22758179663157	247.05678116060744	53.39838243265567	0.2161973932976419	-2.2095789663533574	1.5455484179781138e-10	8.916501301350755e-10	Down	0.3126236434804061	0.2737631917488983	0.4223748306662698	1.061533349769596	1.8661811531443329	1.6660580652005732	192663	ATP binding cassette subfamily G member 4	GO:0005886,GO:0010008,GO:0015918,GO:0031410,GO:0033344,GO:0034041,GO:0042632,GO:0042802,GO:0042803,GO:0046982,GO:0140603,GO:1990830	plasma membrane|endosome membrane|sterol transport|cytoplasmic vesicle|cholesterol efflux|ABC-type sterol transporter activity|cholesterol homeostasis|identical protein binding|protein homodimerization activity|protein heterodimerization activity|ATP hydrolysis activity|cellular response to leukemia inhibitory factor	mmu02010	ABC transporters
Abcg5	103.2088573926578	165.65060123108424	40.767113554231294	0.2465763263446564	-2.0198938008427096	5.444846236770084e-06	1.7375897014068474e-05	Down	0.1928153205847037	0.6581217168712628	0.4522149438240831	1.6010348824453473	1.8353427813124776	1.7264362582519628	27409	ATP binding cassette subfamily G member 5	GO:0000166,GO:0005515,GO:0005524,GO:0005886,GO:0005887,GO:0006869,GO:0007588,GO:0010949,GO:0015918,GO:0016020,GO:0016021,GO:0016324,GO:0016887,GO:0030299,GO:0033344,GO:0042626,GO:0042632,GO:0043190,GO:0043235,GO:0045177,GO:0045796,GO:0046872,GO:0046982,GO:0120020	nucleotide binding|protein binding|ATP binding|plasma membrane|integral component of plasma membrane|lipid transport|excretion|negative regulation of intestinal phytosterol absorption|sterol transport|membrane|integral component of membrane|apical plasma membrane|ATPase|intestinal cholesterol absorption|cholesterol efflux|ATPase-coupled transmembrane transporter activity|cholesterol homeostasis|A…	mmu02010,mmu04975,mmu04976,mmu04979	ABC transporters|Fat digestion and absorption|Bile secretion|Cholesterol metabolism
Abcg8	20.01172742464986	34.83567291583362	5.187781933466092	0.1498327259053651	-2.7385753286013466	0.0013106824152665	0.002833598243548	Down	0.0068889146428635	0.0335905756747114	0.066095821283243	0.2136974696011164	0.1825905994539137	0.3021646721011776	67470	ATP binding cassette subfamily G member 8	GO:0005515,GO:0005524,GO:0005886,GO:0005887,GO:0006869,GO:0007588,GO:0010949,GO:0015914,GO:0015918,GO:0016020,GO:0016021,GO:0016324,GO:0016887,GO:0030299,GO:0033344,GO:0042626,GO:0042632,GO:0043190,GO:0043235,GO:0045796,GO:0046872,GO:0046982,GO:0055092,GO:0120020	protein binding|ATP binding|plasma membrane|integral component of plasma membrane|lipid transport|excretion|negative regulation of intestinal phytosterol absorption|phospholipid transport|sterol transport|membrane|integral component of membrane|apical plasma membrane|ATPase|intestinal cholesterol absorption|cholesterol efflux|ATPase-coupled transmembrane transporter activity|cholesterol homeostas…	mmu02010,mmu04975,mmu04976,mmu04979	ABC transporters|Fat digestion and absorption|Bile secretion|Cholesterol metabolism
Abhd11	1741.0656404762658	1131.080315660084	2351.050965292448	2.078468218535161	1.0555206881536432	2.752224082753677e-14	2.372611905678756e-13	Up	41.3065232844961	35.77375159735048	33.803891797521054	17.218919449144018	17.128395030761467	18.099676871981643	68758	abhydrolase domain containing 11	GO:0003824,GO:0005739,GO:0016787	catalytic activity|mitochondrion|hydrolase activity
Abhd12b	16.25430973409811	28.93303403507857	3.57558543311765	0.124239626779564	-3.008802693952286	0.0038548709012051	0.0076273412899532	Down	0.0110134503181644	0.0966635065109116	0.0105668756499308	0.2691729295328453	0.1980827138242724	0.4606082172261606	100504285	abhydrolase domain containing 12B	GO:0004622,GO:0005789,GO:0006660,GO:0008474,GO:0016020,GO:0047372,GO:0052651	lysophospholipase activity|endoplasmic reticulum membrane|phosphatidylserine catabolic process|palmitoyl-(protein) hydrolase activity|membrane|acylglycerol lipase activity|monoacylglycerol catabolic process
Abhd13	2671.160621351749	1985.0749646705533	3357.246278032944	1.6911376432586065	0.7579940868118765	5.963082872843827e-11	3.607240603145287e-10	Up	17.34231540733769	15.468545030947595	16.720423586800052	9.830888530911672	9.43267834772722	9.50864614971824	68904	abhydrolase domain containing 13	GO:0002084,GO:0005737,GO:0008474,GO:0016020,GO:0016021,GO:0016787,GO:0032839	protein depalmitoylation|cytoplasm|palmitoyl-(protein) hydrolase activity|membrane|integral component of membrane|hydrolase activity|dendrite cytoplasm
Abhd14b	1731.3992662772555	2265.0781093844	1197.7204231701116	0.5288178171069999	-0.9191573094583952	5.274445331960382e-10	2.842025518869971e-09	Down	14.314855573812752	13.814146121419082	16.06532110389486	23.72690105426291	27.490256680952317	30.932280772631557	76491	abhydrolase domain containing 14b	GO:0005634,GO:0005654,GO:0005730,GO:0005737,GO:0005829,GO:0016787,GO:0045944	nucleus|nucleoplasm|nucleolus|cytoplasm|cytosol|hydrolase activity|positive regulation of transcription by RNA polymerase II
Abhd15	49.7984059773876	78.7282949902859	20.868516964489285	0.2657765686152042	-1.911714175497996	0.0004755087913156	0.0011148585203494	Down	0.071541664809129	0.2635676404403059	0.1601618317577237	0.5305294753719615	0.6019717340304467	0.6892231973710821	67477	abhydrolase domain containing 15	GO:0005576,GO:0016787,GO:0034338,GO:0044255,GO:0047372	extracellular region|hydrolase activity|short-chain carboxylesterase activity|cellular lipid metabolic process|acylglycerol lipase activity
Abhd18	237.5788014687843	370.9780939984564	104.17950893911213	0.2808778074198921	-1.831985455435844	2.3868064402526947e-10	1.3410307191775823e-09	Down	0.5813242521981657	0.6791124428378298	0.6100419594148234	1.4742855497918772	2.6769093743403234	2.396643081951188	269423	abhydrolase domain containing 18	GO:0005576	extracellular region
Abhd2	2367.20884741385	2999.9171302063555	1734.5005646213433	0.5782165912569548	-0.7903180890113176	4.838025534874679e-06	1.5577389251328906e-05	Down	11.786156008679129	17.52907775138059	14.17581430153766	23.55511885019516	27.82020781470166	22.29683629645072	54608	abhydrolase domain containing 2	GO:0001669,GO:0003707,GO:0005886,GO:0006629,GO:0007340,GO:0008126,GO:0009611,GO:0016020,GO:0016021,GO:0016042,GO:0016787,GO:0030336,GO:0031410,GO:0032570,GO:0033878,GO:0034338,GO:0036126,GO:0042562,GO:0043401,GO:0044255,GO:0046464,GO:0047372,GO:0048240,GO:0051792,GO:0051793,GO:0052689,GO:0097524	acrosomal vesicle|steroid hormone receptor activity|plasma membrane|lipid metabolic process|acrosome reaction|acetylesterase activity|response to wounding|membrane|integral component of membrane|lipid catabolic process|hydrolase activity|negative regulation of cell migration|cytoplasmic vesicle|response to progesterone|hormone-sensitive lipase activity|short-chain carboxylesterase activity|sperm …
Abhd3	69.42848798493607	96.97558232916973	41.881393640702406	0.432009103269231	-1.2108663817972225	0.0017168795725668	0.0036321472979903	Down	0.2584642285983393	0.3425376758962351	0.2225497354293236	0.4983798343929431	0.6838044388673223	0.6895415452682511	106861	abhydrolase domain containing 3	GO:0004623,GO:0006629,GO:0008126,GO:0008970,GO:0016020,GO:0016021,GO:0016787,GO:0034338,GO:0044255,GO:0046470,GO:0047372,GO:0051792,GO:0051793,GO:0052689,GO:0052739,GO:0052740,GO:0102567,GO:0102568	phospholipase A2 activity|lipid metabolic process|acetylesterase activity|phospholipase A1 activity|membrane|integral component of membrane|hydrolase activity|short-chain carboxylesterase activity|cellular lipid metabolic process|phosphatidylcholine metabolic process|acylglycerol lipase activity|medium-chain fatty acid biosynthetic process|medium-chain fatty acid catabolic process|carboxylic este…
Abhd4	9306.717290370923	5819.112031177707	12794.322549564144	2.198667251277378	1.1366292816571022	2.62352018489609e-32	9.074969925583155e-31	Up	112.5331913653716	111.57840100410844	122.10850876289088	52.20441279948492	50.95335124465917	51.431034198046	105501	abhydrolase domain containing 4	GO:0004622,GO:0005739,GO:0005811,GO:0006629,GO:0006654,GO:0016042,GO:0016787,GO:0042171,GO:0052689,GO:0055088,GO:0070291,GO:0070292	lysophospholipase activity|mitochondrion|lipid droplet|lipid metabolic process|phosphatidic acid biosynthetic process|lipid catabolic process|hydrolase activity|lysophosphatidic acid acyltransferase activity|carboxylic ester hydrolase activity|lipid homeostasis|N-acylethanolamine metabolic process|N-acylphosphatidylethanolamine metabolic process
Abhd5	1736.4998125630268	1148.4630311369133	2324.5365939891394	2.0237307364082464	1.0170173477937765	1.428289388045233e-09	7.3063682835818075e-09	Up	18.134992558792757	13.61960940091216	15.518430823456445	8.36190322161589	7.5543924816306225	7.04579683766862	67469	abhydrolase domain containing 5	GO:0003841,GO:0004806,GO:0005515,GO:0005654,GO:0005737,GO:0005739,GO:0005811,GO:0005829,GO:0006629,GO:0006631,GO:0006654,GO:0008654,GO:0010891,GO:0010898,GO:0016740,GO:0016746,GO:0030154,GO:0042171,GO:0043231,GO:0050996,GO:0051006,GO:0052689,GO:0055088	1-acylglycerol-3-phosphate O-acyltransferase activity|triglyceride lipase activity|protein binding|nucleoplasm|cytoplasm|mitochondrion|lipid droplet|cytosol|lipid metabolic process|fatty acid metabolic process|phosphatidic acid biosynthetic process|phospholipid biosynthetic process|negative regulation of sequestering of triglyceride|positive regulation of triglyceride catabolic process|transferas…	mmu04923	Regulation of lipolysis in adipocytes
Abi2	1541.4183133373415	1865.4346592725476	1217.4019674021354	0.652605642626309	-0.6157166334247925	1.7133302259762768e-05	5.080201953149773e-05	Down	3.095432879677317	3.5141781139389447	2.792423752701887	4.242164199629169	5.036516579161836	4.866511149980512	329165	abl-interactor 2	GO:0005737,GO:0005829,GO:0005856,GO:0005884,GO:0005912,GO:0007399,GO:0007611,GO:0008154,GO:0010592,GO:0016358,GO:0016477,GO:0016601,GO:0017124,GO:0018108,GO:0030027,GO:0030054,GO:0030425,GO:0031209,GO:0031267,GO:0031625,GO:0032433,GO:0035591,GO:0042802,GO:0042995,GO:0043010,GO:0043197,GO:0045186,GO:0045202,GO:0061001,GO:0070064,GO:0070309,GO:0098871,GO:0098974,GO:0098978,GO:2000601	cytoplasm|cytosol|cytoskeleton|actin filament|adherens junction|nervous system development|learning or memory|actin polymerization or depolymerization|positive regulation of lamellipodium assembly|dendrite development|cell migration|Rac protein signal transduction|SH3 domain binding|peptidyl-tyrosine phosphorylation|lamellipodium|cell junction|dendrite|SCAR complex|small GTPase binding|ubiquitin …	mmu04810	Regulation of actin cytoskeleton
Abi3	19.80651716072969	34.122914750863885	5.4901195705955	0.1617812074907081	-2.627884060880642	0.0069985956445755	0.0132042508807757	Down	0.0	0.0324260709328049	0.0174012102521684	0.0824019783243353	0.0915639589824401	0.1264192731033879	66610	ABI gene family, member 3	GO:0002357,GO:0005515,GO:0005622,GO:0005737,GO:0010593,GO:0017124,GO:0018108,GO:0030027,GO:0030334,GO:0031209,GO:0042802,GO:1903077,GO:2000774	defense response to tumor cell|protein binding|intracellular anatomical structure|cytoplasm|negative regulation of lamellipodium assembly|SH3 domain binding|peptidyl-tyrosine phosphorylation|lamellipodium|regulation of cell migration|SCAR complex|identical protein binding|negative regulation of protein localization to plasma membrane|positive regulation of cellular senescence
Abi3bp	365.51795386051526	725.0691324770443	5.966775243985965	0.0082025274363314	-6.929715770292896	1.3022408292092784e-51	1.1855400164378314e-49	Down	0.0287829624220138	0.0040099050534785	0.0394512392916539	3.7569754032392906	2.432691554719742	2.4620676377268977	320712	ABI gene family, member 3 (NESH) binding protein	GO:0005201,GO:0005518,GO:0005539,GO:0005614,GO:0008201,GO:0008285,GO:0010811,GO:0030198,GO:0031012,GO:0062023,GO:1904597,GO:1905209	extracellular matrix structural constituent|collagen binding|glycosaminoglycan binding|interstitial matrix|heparin binding|negative regulation of cell population proliferation|positive regulation of cell-substrate adhesion|extracellular matrix organization|extracellular matrix|collagen-containing extracellular matrix|negative regulation of connective tissue replacement involved in inflammatory re…
Abitram	1547.9618845535583	1011.8377808231586	2084.085988283957	2.0596311186106475	1.0423859728427378	1.524166919745496e-06	5.264524013604986e-06	Up	13.375942923101215	7.991935201649666	12.73256372898849	5.156523150834066	5.423470214107296	5.731252254916938	230234	actin binding transcription modulator	GO:0003779,GO:0003785,GO:0005634,GO:0016607,GO:0030027,GO:0030425,GO:0030426,GO:0030833,GO:0032433,GO:0042995,GO:0048813,GO:0051015,GO:0051489	actin binding|actin monomer binding|nucleus|nuclear speck|lamellipodium|dendrite|growth cone|regulation of actin filament polymerization|filopodium tip|cell projection|dendrite morphogenesis|actin filament binding|regulation of filopodium assembly
Ablim1	9153.661553119808	7297.551027911687	11009.772078327927	1.5086601923090113	0.5932678926262092	4.464864393776273e-07	1.6628082297253108e-06	Up	31.59030944413403	31.7627335131427	26.64916118444012	19.925780170663728	19.464514903043234	19.18398594716967	226251	actin-binding LIM protein 1	GO:0001725,GO:0003779,GO:0005515,GO:0005737,GO:0005856,GO:0007010,GO:0007411,GO:0014069,GO:0015629,GO:0030027,GO:0030032,GO:0045944,GO:0046872,GO:0051015,GO:0060271	stress fiber|actin binding|protein binding|cytoplasm|cytoskeleton|cytoskeleton organization|axon guidance|postsynaptic density|actin cytoskeleton|lamellipodium|lamellipodium assembly|positive regulation of transcription by RNA polymerase II|metal ion binding|actin filament binding|cilium assembly	mmu04360	Axon guidance
Ablim2	142.55707753610795	253.0912552877256	32.0228997844903	0.1262113781316133	-2.986086117735636	3.5493099124741874e-14	3.032930167085344e-13	Down	0.2656576220528616	0.1126395958895288	0.1662298081334156	1.444044982925407	1.1042957432376848	1.7024984284614029	231148	actin-binding LIM protein 2	GO:0003779,GO:0005737,GO:0006351,GO:0007010,GO:0015629,GO:0030016,GO:0030032,GO:0030036,GO:0045944,GO:0046872,GO:0051015	actin binding|cytoplasm|transcription, DNA-templated|cytoskeleton organization|actin cytoskeleton|myofibril|lamellipodium assembly|actin cytoskeleton organization|positive regulation of transcription by RNA polymerase II|metal ion binding|actin filament binding	mmu04360	Axon guidance
Ablim3	519.6524457613657	917.9466751111364	121.35821641159448	0.1323330707249602	-2.917754451193738	8.492981573473807e-45	5.3505783912884995e-43	Down	0.5324505536471187	0.7080672306375088	0.6966282088456595	4.1810391490483925	4.556555905505792	5.634286926529702	319713	actin binding LIM protein family, member 3	GO:0001725,GO:0003779,GO:0005737,GO:0006351,GO:0007010,GO:0015629,GO:0030027,GO:0030032,GO:0030036,GO:0045202,GO:0045944,GO:0046872,GO:0051015,GO:0060271,GO:0098978	stress fiber|actin binding|cytoplasm|transcription, DNA-templated|cytoskeleton organization|actin cytoskeleton|lamellipodium|lamellipodium assembly|actin cytoskeleton organization|synapse|positive regulation of transcription by RNA polymerase II|metal ion binding|actin filament binding|cilium assembly|glutamatergic synapse	mmu04360	Axon guidance
Abo	5.474612879704274	0.0	10.949225759408558	59.59031811572285	5.897006044012863	0.0164073849851171	0.0286403246753482	Up	0.1414258774006919	0.2121837711954393	0.0	0.0	0.0	0.0	80908	ABO blood group (transferase A, alpha 1-3-N-acetylgalactosaminyltransferase, transferase B, alpha 1-3-galactosyltransferase)	GO:0000166,GO:0001962,GO:0003823,GO:0004380,GO:0004381,GO:0005576,GO:0005794,GO:0005975,GO:0016020,GO:0016021,GO:0016740,GO:0016757,GO:0016758,GO:0030145,GO:0030259,GO:0031410,GO:0031982,GO:0046872	nucleotide binding|alpha-1,3-galactosyltransferase activity|antigen binding|glycoprotein-fucosylgalactoside alpha-N-acetylgalactosaminyltransferase activity|fucosylgalactoside 3-alpha-galactosyltransferase activity|extracellular region|Golgi apparatus|carbohydrate metabolic process|membrane|integral component of membrane|transferase activity|glycosyltransferase activity|hexosyltransferase activit…	mmu00601	Glycosphingolipid biosynthesis - lacto and neolacto series
Abr	3167.872355801857	4086.0104399020015	2249.7342717017086	0.5506533766373414	-0.8607836330148417	1.0856305326885973e-12	7.99813797070581e-12	Down	5.532678019729134	6.817219566254377	6.109897436236095	10.346988737159895	10.746878342573956	11.792399940965874	109934	active BCR-related gene	GO:0002692,GO:0005085,GO:0005096,GO:0005829,GO:0005886,GO:0007165,GO:0007420,GO:0016020,GO:0030036,GO:0030054,GO:0030336,GO:0032496,GO:0035556,GO:0042472,GO:0042995,GO:0043114,GO:0043314,GO:0043547,GO:0045202,GO:0050728,GO:0050766,GO:0050804,GO:0050885,GO:0060313,GO:0090630,GO:0098685,GO:0098978,GO:0099092	negative regulation of cellular extravasation|guanyl-nucleotide exchange factor activity|GTPase activator activity|cytosol|plasma membrane|signal transduction|brain development|membrane|actin cytoskeleton organization|cell junction|negative regulation of cell migration|response to lipopolysaccharide|intracellular signal transduction|inner ear morphogenesis|cell projection|regulation of vascular p…
Abraxas1	296.14917500440083	216.9964627883502	375.3018872204513	1.7282655898806143	0.7893249395852101	0.0015820425904275	0.0033670987387019	Up	3.6691615167985314	3.022672412303762	2.604119617679032	1.811153216691286	2.0379589041245736	1.4355767921522289	70681	BRCA1 A complex subunit	GO:0005634,GO:0006281,GO:0006302,GO:0006325,GO:0006974,GO:0007095,GO:0008017,GO:0008608,GO:0010212,GO:0016604,GO:0031593,GO:0045739,GO:0070531,GO:0070536,GO:0090307	nucleus|DNA repair|double-strand break repair|chromatin organization|cellular response to DNA damage stimulus|mitotic G2 DNA damage checkpoint signaling|microtubule binding|attachment of spindle microtubules to kinetochore|response to ionizing radiation|nuclear body|polyubiquitin modification-dependent protein binding|positive regulation of DNA repair|BRCA1-A complex|protein K63-linked deubiquiti…	mmu03440	Homologous recombination
Abt1	789.6094294328816	522.4010654502825	1056.81779341548	2.022435835253957	1.016093931763108	3.547073872521883e-11	2.2069645885773587e-10	Up	6.207411446772528	5.533506093904796	6.389461980599622	3.0128730270702486	3.0943522116803632	2.695940682030685	30946	activator of basal transcription 1	GO:0000447,GO:0000472,GO:0000480,GO:0003676,GO:0003677,GO:0003723,GO:0005634,GO:0005667,GO:0005730,GO:0006357,GO:0021522,GO:0034462	endonucleolytic cleavage in ITS1 to separate SSU-rRNA from 5.8S rRNA and LSU-rRNA from tricistronic rRNA transcript (SSU-rRNA, 5.8S rRNA, LSU-rRNA)|endonucleolytic cleavage to generate mature 5'-end of SSU-rRNA from (SSU-rRNA, 5.8S rRNA, LSU-rRNA)|endonucleolytic cleavage in 5'-ETS of tricistronic rRNA transcript (SSU-rRNA, 5.8S rRNA, LSU-rRNA)|nucleic acid binding|DNA binding|RNA binding|nucleus…
Acaa1b	169.58717151153613	11.818083093495972	327.35625992957625	27.50073135224604	4.781398080951151	2.467310953462054e-32	8.57041408551631e-31	Up	3.3090255651247475	3.721712819257791	4.159386427704028	0.1842475761646098	0.1637114534485146	0.0470438270642572	235674	acetyl-Coenzyme A acyltransferase 1B	GO:0003985,GO:0003988,GO:0005739,GO:0005777,GO:0006629,GO:0006631,GO:0006635,GO:0010124,GO:0016740,GO:0016746,GO:0016747,GO:0050633	acetyl-CoA C-acetyltransferase activity|acetyl-CoA C-acyltransferase activity|mitochondrion|peroxisome|lipid metabolic process|fatty acid metabolic process|fatty acid beta-oxidation|phenylacetate catabolic process|transferase activity|acyltransferase activity|acyltransferase activity, transferring groups other than amino-acyl groups|acetyl-CoA C-myristoyltransferase activity	mmu00071,mmu00280,mmu00592,mmu01040,mmu03320,mmu04146	Fatty acid degradation|Valine, leucine and isoleucine degradation|alpha-Linolenic acid metabolism|Biosynthesis of unsaturated fatty acids|PPAR signaling pathway|Peroxisome
Acaca	2647.0535158030043	3382.5415580712206	1911.5654735347864	0.5651563298391004	-0.8232781033107717	4.240226378526603e-05	0.0001179390815272	Down	3.841100136572088	6.257685796581299	4.051017858936524	9.05482505301348	7.778988877544338	7.65079277031906	107476	acetyl-Coenzyme A carboxylase alpha	GO:0000166,GO:0001650,GO:0001894,GO:0003824,GO:0003989,GO:0005515,GO:0005524,GO:0005737,GO:0005739,GO:0005829,GO:0006084,GO:0006629,GO:0006631,GO:0006633,GO:0008152,GO:0009374,GO:0014070,GO:0015629,GO:0016874,GO:0019538,GO:0019900,GO:0042802,GO:0046872,GO:0051289,GO:0055088,GO:0071380	nucleotide binding|fibrillar center|tissue homeostasis|catalytic activity|acetyl-CoA carboxylase activity|protein binding|ATP binding|cytoplasm|mitochondrion|cytosol|acetyl-CoA metabolic process|lipid metabolic process|fatty acid metabolic process|fatty acid biosynthetic process|metabolic process|biotin binding|response to organic cyclic compound|actin cytoskeleton|ligase activity|protein metabol…	mmu00061,mmu00620,mmu00640,mmu04152,mmu04910,mmu04922	Fatty acid biosynthesis|Pyruvate metabolism|Propanoate metabolism|AMPK signaling pathway|Insulin signaling pathway|Glucagon signaling pathway
Acacb	197.39104566260448	347.14716827332626	47.63492305188257	0.1374733679172919	-2.8627759358505536	3.2215142305114386e-13	2.5083303235594e-12	Down	0.0600173129728639	0.1729274201603899	0.1544290779070647	0.9513983912900998	1.0975198315762538	0.7040424018658464	100705	acetyl-Coenzyme A carboxylase beta	GO:0000166,GO:0003824,GO:0003989,GO:0005524,GO:0005634,GO:0005739,GO:0006084,GO:0006629,GO:0006631,GO:0006633,GO:0008152,GO:0009374,GO:0010629,GO:0010884,GO:0010906,GO:0014070,GO:0016874,GO:0031667,GO:0031999,GO:0042802,GO:0043086,GO:0046322,GO:0046872,GO:0050995,GO:0051289,GO:0060421,GO:0097009,GO:2001295	nucleotide binding|catalytic activity|acetyl-CoA carboxylase activity|ATP binding|nucleus|mitochondrion|acetyl-CoA metabolic process|lipid metabolic process|fatty acid metabolic process|fatty acid biosynthetic process|metabolic process|biotin binding|negative regulation of gene expression|positive regulation of lipid storage|regulation of glucose metabolic process|response to organic cyclic compo…	mmu00061,mmu00620,mmu00640,mmu04152,mmu04910,mmu04920,mmu04922,mmu04931	Fatty acid biosynthesis|Pyruvate metabolism|Propanoate metabolism|AMPK signaling pathway|Insulin signaling pathway|Adipocytokine signaling pathway|Glucagon signaling pathway|Insulin resistance
Acad10	177.25150882089733	285.09801435771163	69.40500328408292	0.2436771022476762	-2.036957404046714	2.8914512838557496e-15	2.7470445138879544e-14	Down	0.3926681346432246	0.5508854410652677	0.4758899132393502	2.0139367589680983	1.7280896019745404	1.9675839113565048	71985	acyl-Coenzyme A dehydrogenase family, member 10	GO:0005739,GO:0016491,GO:0016627,GO:0016787,GO:0050660	mitochondrion|oxidoreductase activity|oxidoreductase activity, acting on the CH-CH group of donors|hydrolase activity|flavin adenine dinucleotide binding
Acad11	1787.6769275591987	1250.016023090984	2325.337832027413	1.860069965051452	0.8953568881797506	3.865624213011152e-16	4.0131282948234175e-15	Up	17.181576569173576	18.62738245901644	17.524484034116654	9.42137828867599	9.751191205065217	8.960460438130633	102632	acyl-Coenzyme A dehydrogenase family, member 11	GO:0004466,GO:0005634,GO:0005739,GO:0005777,GO:0006629,GO:0006631,GO:0016020,GO:0016491,GO:0016627,GO:0017099,GO:0031966,GO:0033539,GO:0050660,GO:0070991	long-chain-acyl-CoA dehydrogenase activity|nucleus|mitochondrion|peroxisome|lipid metabolic process|fatty acid metabolic process|membrane|oxidoreductase activity|oxidoreductase activity, acting on the CH-CH group of donors|very-long-chain-acyl-CoA dehydrogenase activity|mitochondrial membrane|fatty acid beta-oxidation using acyl-CoA dehydrogenase|flavin adenine dinucleotide binding|medium-chain-a…
Acad8	1698.0373902117676	1025.636162089782	2370.438618333753	2.3107911212915733	1.2083868565618268	4.329600486830653e-17	4.876760738701365e-16	Up	23.59483989260023	19.508345966452158	19.987503020518574	8.788900161149138	9.480889635808614	8.573450629856834	66948	acyl-Coenzyme A dehydrogenase family, member 8	GO:0003995,GO:0005739,GO:0006629,GO:0009083,GO:0016491,GO:0016627,GO:0050660	acyl-CoA dehydrogenase activity|mitochondrion|lipid metabolic process|branched-chain amino acid catabolic process|oxidoreductase activity|oxidoreductase activity, acting on the CH-CH group of donors|flavin adenine dinucleotide binding	mmu00280	Valine, leucine and isoleucine degradation
Acad9	1640.5022771915071	1267.999261686605	2013.005292696409	1.5874114347949615	0.6666761029736881	3.319105692512289e-07	1.2564373365144188e-06	Up	20.32936632605554	22.05903299569444	18.332987788761468	13.119517640208755	12.402062144728784	12.004056715931249	229211	acyl-Coenzyme A dehydrogenase family, member 9	GO:0000062,GO:0001676,GO:0003995,GO:0004466,GO:0005634,GO:0005739,GO:0005743,GO:0016020,GO:0016491,GO:0016627,GO:0017099,GO:0030425,GO:0031966,GO:0032981,GO:0050660,GO:0051791,GO:0070991	fatty-acyl-CoA binding|long-chain fatty acid metabolic process|acyl-CoA dehydrogenase activity|long-chain-acyl-CoA dehydrogenase activity|nucleus|mitochondrion|mitochondrial inner membrane|membrane|oxidoreductase activity|oxidoreductase activity, acting on the CH-CH group of donors|very-long-chain-acyl-CoA dehydrogenase activity|dendrite|mitochondrial membrane|mitochondrial respiratory chain comp…
Acadsb	3141.627402347497	4196.498902506081	2086.755902188913	0.4973054563997737	-1.0077958345134093	2.807529402339362e-10	1.5636287283146514e-09	Down	12.982696683521173	19.56670898446157	15.26133956060905	31.73890778611276	31.37731140280603	31.018575006239303	66885	acyl-Coenzyme A dehydrogenase, short/branched chain	GO:0003853,GO:0003995,GO:0005739,GO:0006550,GO:0006629,GO:0006631,GO:0006637,GO:0009055,GO:0016491,GO:0016627,GO:0016937,GO:0042802,GO:0050660,GO:0102035	2-methylacyl-CoA dehydrogenase activity|acyl-CoA dehydrogenase activity|mitochondrion|isoleucine catabolic process|lipid metabolic process|fatty acid metabolic process|acyl-CoA metabolic process|electron transfer activity|oxidoreductase activity|oxidoreductase activity, acting on the CH-CH group of donors|short-branched-chain-acyl-CoA dehydrogenase activity|identical protein binding|flavin adenin…	mmu00071,mmu00280	Fatty acid degradation|Valine, leucine and isoleucine degradation
Acadvl	4268.219031942943	3275.830679133047	5260.607384752838	1.6058678008747211	0.6833531314152296	7.401280501107486e-14	6.128526567858568e-13	Up	61.14327347338902	60.951097453637246	61.82373237459802	37.52555860304096	37.12947830509104	37.79502786409231	11370	acyl-Coenzyme A dehydrogenase, very long chain	GO:0000062,GO:0001659,GO:0003995,GO:0004466,GO:0005654,GO:0005730,GO:0005739,GO:0005743,GO:0006629,GO:0006631,GO:0006635,GO:0009062,GO:0009409,GO:0016020,GO:0016491,GO:0016627,GO:0017099,GO:0031314,GO:0031966,GO:0033539,GO:0042645,GO:0042802,GO:0045717,GO:0046322,GO:0050660,GO:0090181	fatty-acyl-CoA binding|temperature homeostasis|acyl-CoA dehydrogenase activity|long-chain-acyl-CoA dehydrogenase activity|nucleoplasm|nucleolus|mitochondrion|mitochondrial inner membrane|lipid metabolic process|fatty acid metabolic process|fatty acid beta-oxidation|fatty acid catabolic process|response to cold|membrane|oxidoreductase activity|oxidoreductase activity, acting on the CH-CH group of …	mmu00071	Fatty acid degradation
Acan	101.26170239751092	202.52340479502172	0.0	0.0008993898604173	-10.118765760172325	3.6503870154461524e-15	3.438502698062951e-14	Down	0.0	0.0	0.0	0.9364022326552084	0.7088088608363681	0.3171165562395182	11595	aggrecan	GO:0001501,GO:0001502,GO:0002063,GO:0005509,GO:0005515,GO:0005540,GO:0005576,GO:0005604,GO:0005615,GO:0007155,GO:0007417,GO:0007507,GO:0030166,GO:0030199,GO:0030246,GO:0030336,GO:0031012,GO:0043005,GO:0043025,GO:0046872,GO:0072534,GO:0098966,GO:0098978,GO:0098982	skeletal system development|cartilage condensation|chondrocyte development|calcium ion binding|protein binding|hyaluronic acid binding|extracellular region|basement membrane|extracellular space|cell adhesion|central nervous system development|heart development|proteoglycan biosynthetic process|collagen fibril organization|carbohydrate binding|negative regulation of cell migration|extracellular ma…
Acat1	2708.124317590744	3415.284204614248	2000.9644305672396	0.5859383464292766	-0.7711792254278521	3.4640767658561284e-05	9.77290787220674e-05	Down	11.263220220947709	18.996065076325568	15.280460323184904	25.918368510525152	26.005901704518752	24.11076333309304	110446	acetyl-Coenzyme A acetyltransferase 1	GO:0003985,GO:0005739,GO:0005743,GO:0005759,GO:0006085,GO:0006550,GO:0006629,GO:0006631,GO:0006635,GO:0015936,GO:0015937,GO:0016453,GO:0016740,GO:0016746,GO:0016747,GO:0019899,GO:0030955,GO:0042802,GO:0046356,GO:0046872,GO:0046952,GO:0120225,GO:1902860	acetyl-CoA C-acetyltransferase activity|mitochondrion|mitochondrial inner membrane|mitochondrial matrix|acetyl-CoA biosynthetic process|isoleucine catabolic process|lipid metabolic process|fatty acid metabolic process|fatty acid beta-oxidation|coenzyme A metabolic process|coenzyme A biosynthetic process|C-acetyltransferase activity|transferase activity|acyltransferase activity|acyltransferase act…	mmu00071,mmu00072,mmu00280,mmu00310,mmu00380,mmu00620,mmu00630,mmu00640,mmu00650,mmu00900,mmu04975	Fatty acid degradation|Synthesis and degradation of ketone bodies|Valine, leucine and isoleucine degradation|Lysine degradation|Tryptophan metabolism|Pyruvate metabolism|Glyoxylate and dicarboxylate metabolism|Propanoate metabolism|Butanoate metabolism|Terpenoid backbone biosynthesis|Fat digestion and absorption
Acbd5	2852.419199643632	2009.6404907550923	3695.197908532171	1.838577471356972	0.8785899680493575	8.520036092442506e-12	5.7199545387228476e-11	Up	26.585753392577004	23.28977878191401	22.93908483824789	13.66616976062326	12.646168014160107	12.594838321607645	74159	acyl-Coenzyme A binding domain containing 5	GO:0000062,GO:0005654,GO:0005777,GO:0006914,GO:0008289,GO:0016020,GO:0016021,GO:0030242	fatty-acyl-CoA binding|nucleoplasm|peroxisome|autophagy|lipid binding|membrane|integral component of membrane|autophagy of peroxisome
Acbd6	1446.8378822709255	1748.5763353154834	1145.0994292263674	0.6548846331792004	-0.6106873161756671	0.0001903688858679	0.0004755347610351	Down	8.76473620441958	10.86710810231718	7.751758365871372	12.40773818821481	14.647174634939056	13.974205064632196	72482	acyl-Coenzyme A binding domain containing 6	GO:0000062,GO:0005737,GO:0008289	fatty-acyl-CoA binding|cytoplasm|lipid binding
Acbd7	389.33469102585593	651.0804485706544	127.5889334810572	0.1957563778445415	-2.352868782851002	1.2434522847086338e-14	1.1064855480847129e-13	Down	5.556810776666045	2.4631993780829973	3.847156566851044	21.72494359884852	18.470174347012858	19.54906808763121	78245	acyl-Coenzyme A binding domain containing 7	GO:0000062,GO:0008289	fatty-acyl-CoA binding|lipid binding
Ace	528.0472787166043	1011.0780399244296	45.01651750877832	0.0446118942705544	-4.486427781929675	2.012292806813912e-89	7.093974365127597e-87	Down	0.1766176113449288	0.2312919189375217	0.2662881568874229	5.417098126970153	4.900979689638065	4.509148066557648	11421	angiotensin I converting enzyme (peptidyl-dipeptidase A) 1	GO:0001822,GO:0002446,GO:0003081,GO:0003084,GO:0003779,GO:0004175,GO:0004180,GO:0005515,GO:0005576,GO:0005615,GO:0005737,GO:0005764,GO:0005768,GO:0005886,GO:0006518,GO:0007283,GO:0008217,GO:0008233,GO:0008237,GO:0008238,GO:0008240,GO:0008241,GO:0008270,GO:0009792,GO:0009897,GO:0009925,GO:0010608,GO:0010629,GO:0010815,GO:0014910,GO:0016020,GO:0016021,GO:0016787,GO:0019233,GO:0031100,GO:0031404,GO:…	kidney development|neutrophil mediated immunity|regulation of systemic arterial blood pressure by renin-angiotensin|positive regulation of systemic arterial blood pressure|actin binding|endopeptidase activity|carboxypeptidase activity|protein binding|extracellular region|extracellular space|cytoplasm|lysosome|endosome|plasma membrane|peptide metabolic process|spermatogenesis|regulation of blood p…	mmu04614,mmu04924,mmu05142,mmu05171,mmu05410,mmu05415	Renin-angiotensin system|Renin secretion|Chagas disease|Coronavirus disease - COVID-19|Hypertrophic cardiomyopathy|Diabetic cardiomyopathy
Ace2	48.97907887016161	84.71711562971123	13.241042110611923	0.1566697526749073	-2.674201420999501	0.005872320074584	0.0112314984781002	Down	0.0	0.186564545488138	0.0951743559910095	0.9191416242072816	0.2414575510944348	0.5782067084989644	70008	angiotensin I converting enzyme (peptidyl-dipeptidase A) 2	GO:0001618,GO:0003051,GO:0003081,GO:0004175,GO:0004180,GO:0004181,GO:0005515,GO:0005576,GO:0005615,GO:0005737,GO:0005886,GO:0008233,GO:0008237,GO:0008241,GO:0009986,GO:0015827,GO:0016020,GO:0016021,GO:0016324,GO:0016787,GO:0022898,GO:0031526,GO:0042802,GO:0042995,GO:0046718,GO:0046813,GO:0046872,GO:0048662,GO:0051957,GO:0060452,GO:0070373,GO:1903598,GO:1903779,GO:1905737,GO:2000272	virus receptor activity|angiotensin-mediated drinking behavior|regulation of systemic arterial blood pressure by renin-angiotensin|endopeptidase activity|carboxypeptidase activity|metallocarboxypeptidase activity|protein binding|extracellular region|extracellular space|cytoplasm|plasma membrane|peptidase activity|metallopeptidase activity|peptidyl-dipeptidase activity|cell surface|tryptophan tran…	mmu04614,mmu04974,mmu05171	Renin-angiotensin system|Protein digestion and absorption|Coronavirus disease - COVID-19
Acer2	864.1754852611277	606.6179742979243	1121.7329962243311	1.848596784233232	0.8864305785416843	1.1581955916560404e-05	3.528897160380459e-05	Up	6.960228232936353	4.876468335460401	6.258992065506227	3.3047133857040496	3.5552595665268067	2.767541312306929	230379	alkaline ceramidase 2	GO:0001953,GO:0005794,GO:0006629,GO:0006665,GO:0006672,GO:0006919,GO:0006974,GO:0008284,GO:0010506,GO:0010942,GO:0016020,GO:0016021,GO:0016787,GO:0016811,GO:0017040,GO:0030173,GO:0030330,GO:0032526,GO:0033629,GO:0042981,GO:0046512,GO:0046514,GO:0046872,GO:0071633,GO:0090285,GO:0102121	negative regulation of cell-matrix adhesion|Golgi apparatus|lipid metabolic process|sphingolipid metabolic process|ceramide metabolic process|activation of cysteine-type endopeptidase activity involved in apoptotic process|cellular response to DNA damage stimulus|positive regulation of cell population proliferation|regulation of autophagy|positive regulation of cell death|membrane|integral compon…	mmu00600,mmu04071	Sphingolipid metabolism|Sphingolipid signaling pathway
Ache	280.5685966869699	501.36610437152285	59.77108900241687	0.1190886225168179	-3.0698925072321948	6.119293808133904e-21	9.7024477614326e-20	Down	0.4231984131335416	0.2677011193009599	0.3182464032655213	3.0696089696449564	1.8460194361103248	3.4184903209492163	11423	acetylcholinesterase	GO:0001919,GO:0003990,GO:0004104,GO:0005515,GO:0005518,GO:0005576,GO:0005604,GO:0005615,GO:0005635,GO:0005737,GO:0005788,GO:0005791,GO:0005794,GO:0005886,GO:0006581,GO:0007155,GO:0007416,GO:0008291,GO:0009986,GO:0016020,GO:0016787,GO:0017171,GO:0019695,GO:0030054,GO:0030424,GO:0030425,GO:0031225,GO:0031594,GO:0031623,GO:0033265,GO:0042135,GO:0042166,GO:0042734,GO:0042802,GO:0042803,GO:0043005,GO:…	regulation of receptor recycling|acetylcholinesterase activity|cholinesterase activity|protein binding|collagen binding|extracellular region|basement membrane|extracellular space|nuclear envelope|cytoplasm|endoplasmic reticulum lumen|rough endoplasmic reticulum|Golgi apparatus|plasma membrane|acetylcholine catabolic process|cell adhesion|synapse assembly|acetylcholine metabolic process|cell surfa…	mmu00564,mmu04725	Glycerophospholipid metabolism|Cholinergic synapse
Ackr2	52.301514884172455	104.60302976834488	0.0	0.0017419187622644	-9.165106942017555	3.980510505234892e-13	3.084802551975534e-12	Down	0.0	0.0	0.0	0.7270952490139637	0.8632183573174306	0.8886715377333843	59289	atypical chemokine receptor 2	GO:0004930,GO:0004950,GO:0005044,GO:0005515,GO:0005654,GO:0005768,GO:0005829,GO:0005884,GO:0005886,GO:0005887,GO:0006935,GO:0006954,GO:0006955,GO:0007165,GO:0007204,GO:0009897,GO:0016020,GO:0016021,GO:0016493,GO:0019722,GO:0019957,GO:0031965,GO:0043231,GO:0060326	G protein-coupled receptor activity|chemokine receptor activity|scavenger receptor activity|protein binding|nucleoplasm|endosome|cytosol|actin filament|plasma membrane|integral component of plasma membrane|chemotaxis|inflammatory response|immune response|signal transduction|positive regulation of cytosolic calcium ion concentration|external side of plasma membrane|membrane|integral component of m…
Ackr3	1639.6935202488714	2161.770841950493	1117.6161985472495	0.5168734953581053	-0.9521168703472166	9.436510947759275e-11	5.59004468692969e-10	Down	13.821407874411364	11.135071296640868	11.645856966295137	24.058706807505956	23.325840022509915	22.22114767916837	12778	atypical chemokine receptor 3	GO:0001525,GO:0001570,GO:0004930,GO:0005044,GO:0005634,GO:0005737,GO:0005768,GO:0005886,GO:0005905,GO:0006935,GO:0006955,GO:0007155,GO:0007165,GO:0007186,GO:0007204,GO:0007275,GO:0008285,GO:0009897,GO:0009986,GO:0015026,GO:0016020,GO:0016021,GO:0016493,GO:0016494,GO:0019722,GO:0019956,GO:0019957,GO:0019958,GO:0031623,GO:0043231,GO:0060326,GO:0070098,GO:0070374,GO:1902230,GO:1905322	angiogenesis|vasculogenesis|G protein-coupled receptor activity|scavenger receptor activity|nucleus|cytoplasm|endosome|plasma membrane|clathrin-coated pit|chemotaxis|immune response|cell adhesion|signal transduction|G protein-coupled receptor signaling pathway|positive regulation of cytosolic calcium ion concentration|multicellular organism development|negative regulation of cell population proli…	mmu04060,mmu04061	Cytokine-cytokine receptor interaction|Viral protein interaction with cytokine and cytokine receptor
Acod1	33.954746925651115	65.65009762487487	2.259396226427301	0.0347587943173322	-4.846478149698742	3.309288631687088e-06	1.0911761858392709e-05	Down	0.0	0.0097319218086934	0.0574481995342067	1.0975453396040764	0.2078232979377332	0.590410936262394	16365	aconitate decarboxylase 1	GO:0002376,GO:0002760,GO:0005739,GO:0006952,GO:0006954,GO:0007566,GO:0009617,GO:0016829,GO:0032088,GO:0032480,GO:0032496,GO:0034136,GO:0034144,GO:0035458,GO:0045087,GO:0045824,GO:0047613,GO:0050728,GO:0051607,GO:0071219,GO:0071222,GO:0071346,GO:0071347,GO:0071356,GO:0071393,GO:0072573,GO:2000379	immune system process|positive regulation of antimicrobial humoral response|mitochondrion|defense response|inflammatory response|embryo implantation|response to bacterium|lyase activity|negative regulation of NF-kappaB transcription factor activity|negative regulation of type I interferon production|response to lipopolysaccharide|negative regulation of toll-like receptor 2 signaling pathway|negat…
Acot1	5432.377292402225	3549.549664757158	7315.204920047288	2.060935530522962	1.0432993756925282	2.3325903474522285e-08	1.0281641252177704e-07	Up	89.44034306473387	118.53191115027155	151.74355387497852	58.84799314531848	55.76368440269132	56.3560304202738	26897	acyl-CoA thioesterase 1	GO:0001676,GO:0005737,GO:0005739,GO:0005829,GO:0006629,GO:0006631,GO:0006637,GO:0010667,GO:0016290,GO:0016787,GO:0016790,GO:0047617,GO:0052689,GO:0102991	long-chain fatty acid metabolic process|cytoplasm|mitochondrion|cytosol|lipid metabolic process|fatty acid metabolic process|acyl-CoA metabolic process|negative regulation of cardiac muscle cell apoptotic process|palmitoyl-CoA hydrolase activity|hydrolase activity|thiolester hydrolase activity|acyl-CoA hydrolase activity|carboxylic ester hydrolase activity|myristoyl-CoA hydrolase activity	mmu00062,mmu01040,mmu04913	Fatty acid elongation|Biosynthesis of unsaturated fatty acids|Ovarian steroidogenesis
Acot11	144.89788839740552	268.00197402188496	21.793802772926067	0.0815961200681831	-3.615355636738152	1.734781859713222e-13	1.3899226611986645e-12	Down	0.0308771625914037	0.172066361338334	0.0846432908593948	1.0034352347145397	1.3528633584377343	1.0843782921592071	329910	acyl-CoA thioesterase 11	GO:0005737,GO:0005739,GO:0005759,GO:0005829,GO:0006629,GO:0006631,GO:0006637,GO:0008289,GO:0009266,GO:0009409,GO:0016290,GO:0016787,GO:0016790,GO:0035556,GO:0036042,GO:0047617,GO:0052689,GO:0052816,GO:0102991,GO:0120163	cytoplasm|mitochondrion|mitochondrial matrix|cytosol|lipid metabolic process|fatty acid metabolic process|acyl-CoA metabolic process|lipid binding|response to temperature stimulus|response to cold|palmitoyl-CoA hydrolase activity|hydrolase activity|thiolester hydrolase activity|intracellular signal transduction|long-chain fatty acyl-CoA binding|acyl-CoA hydrolase activity|carboxylic ester hydrola…
Acot12	16.83349619287633	29.08107224055812	4.585920145194531	0.1580898747882987	-2.661183124790617	0.0048924453632361	0.0095037636076927	Down	0.0238839774933066	0.0077639376204989	0.0763850906260413	0.1421914999921265	0.24869606738418	0.2842352066767701	74156	acyl-CoA thioesterase 12	GO:0003986,GO:0005524,GO:0005737,GO:0005829,GO:0006084,GO:0006629,GO:0006631,GO:0006637,GO:0008289,GO:0016787,GO:0016790,GO:0036042,GO:0042802,GO:0047617,GO:0052689	acetyl-CoA hydrolase activity|ATP binding|cytoplasm|cytosol|acetyl-CoA metabolic process|lipid metabolic process|fatty acid metabolic process|acyl-CoA metabolic process|lipid binding|hydrolase activity|thiolester hydrolase activity|long-chain fatty acyl-CoA binding|identical protein binding|acyl-CoA hydrolase activity|carboxylic ester hydrolase activity	mmu00620	Pyruvate metabolism
Acot2	695.3936347174788	518.7542794216482	872.0329900133087	1.6809489255737629	0.7492758899870087	0.0038040167753184	0.0075339175173621	Up	7.278388826172395	9.628002578179892	13.482204594867332	5.793453197047626	7.07868480898838	4.837816106826165	171210	acyl-CoA thioesterase 2	GO:0000038,GO:0001666,GO:0001676,GO:0005739,GO:0006629,GO:0006631,GO:0006637,GO:0016290,GO:0016787,GO:0016790,GO:0042760,GO:0047617,GO:0052689,GO:0102991	very long-chain fatty acid metabolic process|response to hypoxia|long-chain fatty acid metabolic process|mitochondrion|lipid metabolic process|fatty acid metabolic process|acyl-CoA metabolic process|palmitoyl-CoA hydrolase activity|hydrolase activity|thiolester hydrolase activity|very long-chain fatty acid catabolic process|acyl-CoA hydrolase activity|carboxylic ester hydrolase activity|myristoyl…	mmu00062,mmu01040,mmu04913	Fatty acid elongation|Biosynthesis of unsaturated fatty acids|Ovarian steroidogenesis
Acot7	1485.195310572746	1960.424614161701	1009.9660069837904	0.5152888179968823	-0.9565468091992192	2.7304321059078692e-11	1.7287172167668122e-10	Down	5.395049543412273	7.325525406798106	6.625156431040474	12.102266048805134	12.193244324944976	12.500821452577146	70025	acyl-CoA thioesterase 7	GO:0000062,GO:0005654,GO:0005737,GO:0005829,GO:0006629,GO:0006631,GO:0006637,GO:0009062,GO:0015937,GO:0016290,GO:0016787,GO:0016790,GO:0036042,GO:0036114,GO:0036116,GO:0042802,GO:0042803,GO:0043005,GO:0044297,GO:0047617,GO:0051792,GO:0052689,GO:0102991,GO:1900535	fatty-acyl-CoA binding|nucleoplasm|cytoplasm|cytosol|lipid metabolic process|fatty acid metabolic process|acyl-CoA metabolic process|fatty acid catabolic process|coenzyme A biosynthetic process|palmitoyl-CoA hydrolase activity|hydrolase activity|thiolester hydrolase activity|long-chain fatty acyl-CoA binding|medium-chain fatty-acyl-CoA catabolic process|long-chain fatty-acyl-CoA catabolic process…	mmu00062,mmu01040	Fatty acid elongation|Biosynthesis of unsaturated fatty acids
Acot8	446.8312472098137	323.95513835616384	569.7073560634633	1.7577543738220776	0.8137334843454844	0.0003015187774862	0.0007298560444368	Up	4.778554673487238	4.41701650208106	5.3021979852291095	2.8438001145986416	3.1973037537392432	2.051455274043352	170789	acyl-CoA thioesterase 8	GO:0003986,GO:0004778,GO:0005739,GO:0005777,GO:0005782,GO:0006629,GO:0006631,GO:0006637,GO:0007031,GO:0009062,GO:0016290,GO:0016559,GO:0016787,GO:0033882,GO:0043649,GO:0044466,GO:0045225,GO:0047603,GO:0047617,GO:0047994,GO:0052689,GO:0052815,GO:0102991	acetyl-CoA hydrolase activity|succinyl-CoA hydrolase activity|mitochondrion|peroxisome|peroxisomal matrix|lipid metabolic process|fatty acid metabolic process|acyl-CoA metabolic process|peroxisome organization|fatty acid catabolic process|palmitoyl-CoA hydrolase activity|peroxisome fission|hydrolase activity|choloyl-CoA hydrolase activity|dicarboxylic acid catabolic process|glutaryl-CoA hydrolase…	mmu00120,mmu04146	Primary bile acid biosynthesis|Peroxisome
Acot9	1016.601754099112	458.3678162165441	1574.8356919816797	3.4354743117413973	1.7805092955375874	1.2425988465536722e-16	1.350959336518885e-15	Up	26.191085005812468	21.029531259338825	18.05312269358081	7.341189749922093	5.1761970949193765	6.149920497868157	56360	acyl-CoA thioesterase 9	GO:0003986,GO:0005515,GO:0005739,GO:0006637,GO:0016290,GO:0016787,GO:0047617,GO:0052689,GO:0102991	acetyl-CoA hydrolase activity|protein binding|mitochondrion|acyl-CoA metabolic process|palmitoyl-CoA hydrolase activity|hydrolase activity|acyl-CoA hydrolase activity|carboxylic ester hydrolase activity|myristoyl-CoA hydrolase activity
Acox3	1240.3340886827668	968.0670342253763	1512.6011431401569	1.5622910711516356	0.6436632676836025	3.5088195352563444e-08	1.512032012474964e-07	Up	6.053033567814755	5.926167915505563	5.788565641224481	3.769678741725967	3.7548114035188935	3.6415433635978585	80911	acyl-Coenzyme A oxidase 3, pristanoyl	GO:0003997,GO:0005504,GO:0005739,GO:0005777,GO:0005782,GO:0006629,GO:0006631,GO:0006635,GO:0016402,GO:0016491,GO:0016627,GO:0033540,GO:0050660,GO:0055088,GO:0071949	acyl-CoA oxidase activity|fatty acid binding|mitochondrion|peroxisome|peroxisomal matrix|lipid metabolic process|fatty acid metabolic process|fatty acid beta-oxidation|pristanoyl-CoA oxidase activity|oxidoreductase activity|oxidoreductase activity, acting on the CH-CH group of donors|fatty acid beta-oxidation using acyl-CoA oxidase|flavin adenine dinucleotide binding|lipid homeostasis|FAD binding	mmu00071,mmu00410,mmu00592,mmu00640,mmu01040,mmu03320,mmu04024,mmu04146	Fatty acid degradation|beta-Alanine metabolism|alpha-Linolenic acid metabolism|Propanoate metabolism|Biosynthesis of unsaturated fatty acids|PPAR signaling pathway|cAMP signaling pathway|Peroxisome
Acp1	2120.5497866020723	1559.822055551854	2681.2775176522896	1.7188971091280647	0.7814831896133451	1.950896260465904e-11	1.262178841845356e-10	Up	20.855272626775733	22.01936591517249	20.825094207181237	13.039359481949267	11.552068384827733	11.761394926515086	11431	acid phosphatase 1, soluble	GO:0003993,GO:0004721,GO:0004725,GO:0004726,GO:0005737,GO:0005829,GO:0006470,GO:0009898,GO:0016787,GO:0016791,GO:0042383	acid phosphatase activity|phosphoprotein phosphatase activity|protein tyrosine phosphatase activity|non-membrane spanning protein tyrosine phosphatase activity|cytoplasm|cytosol|protein dephosphorylation|cytoplasmic side of plasma membrane|hydrolase activity|phosphatase activity|sarcolemma	mmu00730,mmu00740,mmu04520	Thiamine metabolism|Riboflavin metabolism|Adherens junction
Acp5	34.91470746064882	56.644341118736456	13.185073802561195	0.2329694246885606	-2.101787469383999	0.0005228744883198	0.0012167847467656	Down	0.1785244769315363	0.2611473764609306	0.1427380380131787	0.4614929801466509	0.8590450460524208	1.138157106393321	11433	acid phosphatase 5, tartrate resistant	GO:0001503,GO:0003993,GO:0005764,GO:0008198,GO:0008199,GO:0016311,GO:0016787,GO:0032496,GO:0032691,GO:0032695,GO:0032720,GO:0032929,GO:0034097,GO:0045019,GO:0045453,GO:0046872,GO:0050728,GO:0050830,GO:0060349	ossification|acid phosphatase activity|lysosome|ferrous iron binding|ferric iron binding|dephosphorylation|hydrolase activity|response to lipopolysaccharide|negative regulation of interleukin-1 beta production|negative regulation of interleukin-12 production|negative regulation of tumor necrosis factor production|negative regulation of superoxide anion generation|response to cytokine|negative reg…	mmu00740,mmu04142,mmu04380,mmu05323	Riboflavin metabolism|Lysosome|Osteoclast differentiation|Rheumatoid arthritis
Acp6	632.9918585567773	867.1488660762056	398.83485103734887	0.4598239470870411	-1.120846493024214	8.805320623398299e-09	4.083273367172864e-08	Down	6.4125124568893375	6.0957521625181785	4.854263809388504	10.396668802685314	13.727398046489268	13.007243118586665	66659	acid phosphatase 6, lysophosphatidic	GO:0002244,GO:0003993,GO:0005737,GO:0005739,GO:0006629,GO:0006644,GO:0016311,GO:0016787,GO:0016791,GO:0052642,GO:2001311	hematopoietic progenitor cell differentiation|acid phosphatase activity|cytoplasm|mitochondrion|lipid metabolic process|phospholipid metabolic process|dephosphorylation|hydrolase activity|phosphatase activity|lysophosphatidic acid phosphatase activity|lysobisphosphatidic acid metabolic process
Acpp	276.05008908234487	434.96289392388985	117.1372842407998	0.2695030899941978	-1.8916262805598627	1.0814194099606592e-10	6.362939702996505e-10	Down	0.3598460471169942	0.710304497510655	0.4409280309389474	2.0743931157594284	1.66212333465942	1.7424458625915262	56318	acid phosphatase, prostate	GO:0003993,GO:0004725,GO:0005576,GO:0005615,GO:0005764,GO:0005771,GO:0005886,GO:0006144,GO:0006772,GO:0007040,GO:0008253,GO:0009117,GO:0012506,GO:0016020,GO:0016021,GO:0016311,GO:0016787,GO:0016791,GO:0030141,GO:0030175,GO:0031985,GO:0033265,GO:0042131,GO:0042802,GO:0042803,GO:0045177,GO:0046085,GO:0051930,GO:0052642,GO:0060168	acid phosphatase activity|protein tyrosine phosphatase activity|extracellular region|extracellular space|lysosome|multivesicular body|plasma membrane|purine nucleobase metabolic process|thiamine metabolic process|lysosome organization|5'-nucleotidase activity|nucleotide metabolic process|vesicle membrane|membrane|integral component of membrane|dephosphorylation|hydrolase activity|phosphatase acti…
Acrbp	355.6943183016999	440.9346419616812	270.45399464171845	0.6133797955382176	-0.7051474492424683	0.0089590646587152	0.016502806262396	Down	3.57303120558797	2.934883762240278	3.0830355946868795	3.539034768997214	5.254980581879402	6.616712092566099	54137	proacrosin binding protein	GO:0001669,GO:0001675,GO:0005515,GO:0005576,GO:0007286,GO:0009566,GO:0016504,GO:0031410	acrosomal vesicle|acrosome assembly|protein binding|extracellular region|spermatid development|fertilization|peptidase activator activity|cytoplasmic vesicle
Acsbg1	21.81171573357962	32.935073950305245	10.688357516853976	0.3236181932886462	-1.6276353788700857	0.0242796345533304	0.0408415497374754	Down	0.1224369350926013	0.029850327278102	0.0881042609745345	0.2517648796741684	0.2390429755834904	0.2419795075068166	94180	acyl-CoA synthetase bubblegum family member 1	GO:0000038,GO:0000166,GO:0001676,GO:0004467,GO:0005524,GO:0005737,GO:0005777,GO:0005783,GO:0005794,GO:0005886,GO:0006629,GO:0006631,GO:0016020,GO:0016405,GO:0016874,GO:0031410,GO:0031957,GO:0042759,GO:0043231,GO:0051384	very long-chain fatty acid metabolic process|nucleotide binding|long-chain fatty acid metabolic process|long-chain fatty acid-CoA ligase activity|ATP binding|cytoplasm|peroxisome|endoplasmic reticulum|Golgi apparatus|plasma membrane|lipid metabolic process|fatty acid metabolic process|membrane|CoA-ligase activity|ligase activity|cytoplasmic vesicle|very long-chain fatty acid-CoA ligase activity|l…	mmu00061,mmu00071,mmu03320,mmu04920	Fatty acid biosynthesis|Fatty acid degradation|PPAR signaling pathway|Adipocytokine signaling pathway
Acsf2	1003.2357195717004	1593.177426977619	413.2940121657812	0.2595192636941147	-1.9460864634160409	2.254421975667897e-15	2.1604116665610983e-14	Down	2.1795614591035384	4.546484964828233	3.6252578058619855	12.67262266143751	14.004183920147163	12.31815556495182	264895	acyl-CoA synthetase family member 2	GO:0000166,GO:0005524,GO:0005739,GO:0006629,GO:0006631,GO:0016874,GO:0031956,GO:0047760	nucleotide binding|ATP binding|mitochondrion|lipid metabolic process|fatty acid metabolic process|ligase activity|medium-chain fatty acid-CoA ligase activity|butyrate-CoA ligase activity
Acsl1	1340.0595105797709	1800.558455841976	879.5605653175658	0.4885367235376358	-1.0334610805457332	2.206913978862929e-09	1.1030575479873265e-08	Down	2.9859983839311486	4.2154891475232885	3.0036679846654586	7.233967646423067	6.700145586333559	6.522347548908888	14081	acyl-CoA synthetase long-chain family member 1	GO:0000038,GO:0000166,GO:0001676,GO:0004467,GO:0005524,GO:0005739,GO:0005741,GO:0005777,GO:0005778,GO:0005783,GO:0005886,GO:0006629,GO:0006631,GO:0008610,GO:0010033,GO:0010747,GO:0015908,GO:0016020,GO:0016021,GO:0016874,GO:0019432,GO:0033211,GO:0035338,GO:0042178,GO:0043231,GO:0043758,GO:0044539,GO:0047676,GO:0050197,GO:0071902,GO:0090434,GO:0120162	very long-chain fatty acid metabolic process|nucleotide binding|long-chain fatty acid metabolic process|long-chain fatty acid-CoA ligase activity|ATP binding|mitochondrion|mitochondrial outer membrane|peroxisome|peroxisomal membrane|endoplasmic reticulum|plasma membrane|lipid metabolic process|fatty acid metabolic process|lipid biosynthetic process|response to organic substance|positive regulatio…	mmu00061,mmu00071,mmu03320,mmu04146,mmu04216,mmu04714,mmu04920	Fatty acid biosynthesis|Fatty acid degradation|PPAR signaling pathway|Peroxisome|Ferroptosis|Thermogenesis|Adipocytokine signaling pathway
Acsl5	2429.658278600622	1751.2845480350609	3108.032009166183	1.7747351942780467	0.8276037781937636	4.339716714372654e-06	1.4096209809927565e-05	Up	24.21334242108665	27.70333671744295	18.846142156891013	14.240003031116071	11.34390844597441	13.517054415250596	433256	acyl-CoA synthetase long-chain family member 5	GO:0000166,GO:0001676,GO:0004467,GO:0005524,GO:0005654,GO:0005730,GO:0005739,GO:0005741,GO:0005743,GO:0005783,GO:0005886,GO:0006629,GO:0006631,GO:0008610,GO:0008654,GO:0010747,GO:0010867,GO:0015908,GO:0016020,GO:0016021,GO:0016874,GO:0032000,GO:0035338,GO:0047676,GO:2001236	nucleotide binding|long-chain fatty acid metabolic process|long-chain fatty acid-CoA ligase activity|ATP binding|nucleoplasm|nucleolus|mitochondrion|mitochondrial outer membrane|mitochondrial inner membrane|endoplasmic reticulum|plasma membrane|lipid metabolic process|fatty acid metabolic process|lipid biosynthetic process|phospholipid biosynthetic process|positive regulation of long-chain fatty …	mmu00061,mmu00071,mmu03320,mmu04146,mmu04216,mmu04714,mmu04920	Fatty acid biosynthesis|Fatty acid degradation|PPAR signaling pathway|Peroxisome|Ferroptosis|Thermogenesis|Adipocytokine signaling pathway
Acsl6	108.32922330717857	170.70126368387187	45.95718293048518	0.2691427509138243	-1.893556526529893	1.3330693171343433e-08	6.043125996059899e-08	Down	0.1755414851051527	0.196154311845005	0.1263177063674825	0.6531708099326801	0.5123536396417594	0.6491008933929804	216739	acyl-CoA synthetase long-chain family member 6	GO:0000038,GO:0000166,GO:0001676,GO:0004467,GO:0005515,GO:0005524,GO:0005634,GO:0005739,GO:0005741,GO:0005777,GO:0005783,GO:0006629,GO:0006631,GO:0007405,GO:0008610,GO:0008654,GO:0010747,GO:0010976,GO:0015908,GO:0016020,GO:0016021,GO:0016874,GO:0019432,GO:0019899,GO:0035338,GO:0042803,GO:0043231,GO:0047676	very long-chain fatty acid metabolic process|nucleotide binding|long-chain fatty acid metabolic process|long-chain fatty acid-CoA ligase activity|protein binding|ATP binding|nucleus|mitochondrion|mitochondrial outer membrane|peroxisome|endoplasmic reticulum|lipid metabolic process|fatty acid metabolic process|neuroblast proliferation|lipid biosynthetic process|phospholipid biosynthetic process|po…	mmu00061,mmu00071,mmu03320,mmu04146,mmu04216,mmu04714,mmu04920	Fatty acid biosynthesis|Fatty acid degradation|PPAR signaling pathway|Peroxisome|Ferroptosis|Thermogenesis|Adipocytokine signaling pathway
Acss1	57.95376720017738	111.3416455809508	4.56588881940393	0.0412859669053689	-4.598204696661725	3.4221836375287085e-14	2.9318593945301534e-13	Down	0.0143520650158908	0.0559849150117224	0.0275402316188806	0.6543208628057864	1.005346319297056	0.6661165399262433	68738	acyl-CoA synthetase short-chain family member 1	GO:0000166,GO:0003987,GO:0005524,GO:0005739,GO:0005759,GO:0006085,GO:0016208,GO:0016874,GO:0019413,GO:0019427,GO:0019542,GO:0050218	nucleotide binding|acetate-CoA ligase activity|ATP binding|mitochondrion|mitochondrial matrix|acetyl-CoA biosynthetic process|AMP binding|ligase activity|acetate biosynthetic process|acetyl-CoA biosynthetic process from acetate|propionate biosynthetic process|propionate-CoA ligase activity	mmu00010,mmu00620,mmu00630,mmu00640	Glycolysis / Gluconeogenesis|Pyruvate metabolism|Glyoxylate and dicarboxylate metabolism|Propanoate metabolism
Acss2	868.8244125859493	1312.5663137179804	425.0825114539177	0.3237464797350695	-1.6270635891812033	6.7141023660008315e-21	1.061507271968204e-19	Down	4.412299979565925	3.671692987536583	3.376215613147865	11.054625030320311	10.925037960876235	12.832851943260858	60525	acyl-CoA synthetase short-chain family member 2	GO:0000166,GO:0003987,GO:0005524,GO:0005654,GO:0005737,GO:0005829,GO:0006085,GO:0008610,GO:0016874,GO:0019413,GO:0019542,GO:0043231,GO:0050218	nucleotide binding|acetate-CoA ligase activity|ATP binding|nucleoplasm|cytoplasm|cytosol|acetyl-CoA biosynthetic process|lipid biosynthetic process|ligase activity|acetate biosynthetic process|propionate biosynthetic process|intracellular membrane-bounded organelle|propionate-CoA ligase activity	mmu00010,mmu00620,mmu00630,mmu00640	Glycolysis / Gluconeogenesis|Pyruvate metabolism|Glyoxylate and dicarboxylate metabolism|Propanoate metabolism
Acta1	137.31334134684704	24.267823916051	250.358858777643	10.282394431871715	3.3621043548222307	5.804211238974938e-12	3.955984204795383e-11	Up	4.833229187047807	4.184342304439558	3.1545924123600035	0.2936150388125134	0.7002806920267461	0.1676928272182308	11459	actin, alpha 1, skeletal muscle	GO:0000166,GO:0001725,GO:0005515,GO:0005524,GO:0005737,GO:0005856,GO:0005865,GO:0005869,GO:0005884,GO:0015629,GO:0030017,GO:0030240,GO:0032991,GO:0048741	nucleotide binding|stress fiber|protein binding|ATP binding|cytoplasm|cytoskeleton|striated muscle thin filament|dynactin complex|actin filament|actin cytoskeleton|sarcomere|skeletal muscle thin filament assembly|protein-containing complex|skeletal muscle fiber development
Acta2	499.6974811906938	619.7932353106531	379.6017270707344	0.612195952720257	-0.7079345877710946	0.00239059057643	0.0049174047499527	Down	3.900409155373647	3.457105542099355	2.87663987237117	4.977109168576319	6.892594940579006	4.5642804126987215	11475	actin, alpha 2, smooth muscle, aorta	GO:0000166,GO:0001725,GO:0005515,GO:0005524,GO:0005737,GO:0005856,GO:0005869,GO:0006936,GO:0008217,GO:0014829,GO:0015629,GO:0019901,GO:0030485,GO:0061041,GO:0061870,GO:0061874,GO:0070374,GO:2000491	nucleotide binding|stress fiber|protein binding|ATP binding|cytoplasm|cytoskeleton|dynactin complex|muscle contraction|regulation of blood pressure|vascular associated smooth muscle contraction|actin cytoskeleton|protein kinase binding|smooth muscle contractile fiber|regulation of wound healing|positive regulation of hepatic stellate cell migration|positive regulation of hepatic stellate cell con…	mmu04270,mmu04371,mmu04926	Vascular smooth muscle contraction|Apelin signaling pathway|Relaxin signaling pathway
Actc1	19.10099351342516	1.9456717129200776	36.25631531393024	18.381250968370384	4.200163050004496	2.6955830911493024e-05	7.760749997785021e-05	Up	0.5833510286592434	0.7240389958369219	0.5936182881369432	0.0166169251764998	0.0836672725814904	0.0	11464	actin, alpha, cardiac muscle 1	GO:0000166,GO:0005515,GO:0005524,GO:0005737,GO:0005856,GO:0005869,GO:0005884,GO:0007015,GO:0016887,GO:0017022,GO:0030017,GO:0030048,GO:0030240,GO:0031032,GO:0031674,GO:0033275,GO:0043066,GO:0045202,GO:0055003,GO:0055008,GO:0060047,GO:0060048,GO:0070252,GO:0098978	nucleotide binding|protein binding|ATP binding|cytoplasm|cytoskeleton|dynactin complex|actin filament|actin filament organization|ATPase|myosin binding|sarcomere|actin filament-based movement|skeletal muscle thin filament assembly|actomyosin structure organization|I band|actin-myosin filament sliding|negative regulation of apoptotic process|synapse|cardiac myofibril assembly|cardiac muscle tissue…	mmu04260,mmu04261,mmu05410,mmu05414	Cardiac muscle contraction|Adrenergic signaling in cardiomyocytes|Hypertrophic cardiomyopathy|Dilated cardiomyopathy
Actg2	102.51463665104085	184.4198661514049	20.60940715067673	0.1119607807757813	-3.158934641972328	4.001779483808822e-10	2.181129345116826e-09	Down	0.2356794615613286	0.4405193260385314	0.5276205742771553	2.141574153013296	5.633167943451247	2.7847083640165664	11468	actin, gamma 2, smooth muscle, enteric	GO:0000166,GO:0005524,GO:0005737,GO:0005856,GO:0005869,GO:0071944	nucleotide binding|ATP binding|cytoplasm|cytoskeleton|dynactin complex|cell periphery	mmu04270	Vascular smooth muscle contraction
Actl6a	2331.1036101421	1523.7582895969028	3138.448930687296	2.059638675884765	1.0423912664226371	3.5314308175926005e-16	3.677704413368436e-15	Up	34.67763610437531	30.52810271635173	35.55067985354222	16.609729859466235	15.2579166290596	16.187344240741155	56456	actin-like 6A	GO:0001825,GO:0003682,GO:0005515,GO:0005634,GO:0005654,GO:0005886,GO:0006281,GO:0006310,GO:0006325,GO:0006338,GO:0006357,GO:0006974,GO:0007399,GO:0016514,GO:0031011,GO:0035267,GO:0040008,GO:0043044,GO:0043967,GO:0043968,GO:0070603,GO:0071564	blastocyst formation|chromatin binding|protein binding|nucleus|nucleoplasm|plasma membrane|DNA repair|DNA recombination|chromatin organization|chromatin remodeling|regulation of transcription by RNA polymerase II|cellular response to DNA damage stimulus|nervous system development|SWI/SNF complex|Ino80 complex|NuA4 histone acetyltransferase complex|regulation of growth|ATP-dependent chromatin remo…	mmu04714,mmu05225	Thermogenesis|Hepatocellular carcinoma
Actl6b	53.93128851111429	81.12718431661774	26.73539270561085	0.3296513787344252	-1.6009869795850626	0.0001363751839383	0.000348488652479	Down	0.3787310016347916	0.4119572451134013	0.3633741728010623	1.2460444552401737	0.896273270242667	1.2927102394645311	83766	actin-like 6B	GO:0003682,GO:0005515,GO:0005634,GO:0006325,GO:0006333,GO:0006338,GO:0006357,GO:0007399,GO:0016358,GO:0016514,GO:0035267,GO:0042551,GO:0043044,GO:0043967,GO:0070603,GO:0071565	chromatin binding|protein binding|nucleus|chromatin organization|chromatin assembly or disassembly|chromatin remodeling|regulation of transcription by RNA polymerase II|nervous system development|dendrite development|SWI/SNF complex|NuA4 histone acetyltransferase complex|neuron maturation|ATP-dependent chromatin remodeling|histone H4 acetylation|SWI/SNF superfamily-type complex|nBAF complex	mmu04714,mmu05225	Thermogenesis|Hepatocellular carcinoma
Actn3	210.3379237369556	377.5695640758384	43.106283398072605	0.1143901497778682	-3.1279652689813555	3.74902020272986e-14	3.193702608690541e-13	Down	0.1968077249442685	0.3053403108525987	0.6437302580296457	3.338447900969137	2.6335976660979847	3.850847666028845	11474	actinin alpha 3	GO:0001649,GO:0003779,GO:0005509,GO:0005515,GO:0005865,GO:0005903,GO:0006936,GO:0014728,GO:0014732,GO:0014883,GO:0014894,GO:0030017,GO:0030018,GO:0030674,GO:0031448,GO:0045820,GO:0046872,GO:0048633,GO:0048743,GO:0051015,GO:0060349,GO:0070885,GO:0090257,GO:0090324,GO:0120163,GO:1900159,GO:1901078,GO:1903715,GO:1904025	osteoblast differentiation|actin binding|calcium ion binding|protein binding|striated muscle thin filament|brush border|muscle contraction|regulation of the force of skeletal muscle contraction|skeletal muscle atrophy|transition between fast and slow fiber|response to denervation involved in regulation of muscle adaptation|sarcomere|Z disc|protein-macromolecule adaptor activity|positive regulatio…	mmu05412	Arrhythmogenic right ventricular cardiomyopathy
Actn4	33335.99537030032	25571.131257850346	41100.85948275028	1.6073013524580329	0.6846404448423362	4.470576043422789e-09	2.1545367790422397e-08	Up	201.3757413675325	202.87993251123143	174.1528234035615	124.47323150151806	117.028999460151	111.72316011081448	60595	actinin alpha 4	GO:0000977,GO:0001725,GO:0001882,GO:0003713,GO:0003779,GO:0005509,GO:0005515,GO:0005634,GO:0005737,GO:0005829,GO:0005856,GO:0005911,GO:0015031,GO:0015629,GO:0016604,GO:0016922,GO:0030018,GO:0030050,GO:0030054,GO:0030335,GO:0030374,GO:0030863,GO:0031143,GO:0031490,GO:0032991,GO:0033209,GO:0035357,GO:0042803,GO:0042974,GO:0042981,GO:0043005,GO:0044325,GO:0044877,GO:0046872,GO:0047485,GO:0048384,GO:…	RNA polymerase II transcription regulatory region sequence-specific DNA binding|stress fiber|nucleoside binding|transcription coactivator activity|actin binding|calcium ion binding|protein binding|nucleus|cytoplasm|cytosol|cytoskeleton|cell-cell junction|protein transport|actin cytoskeleton|nuclear body|nuclear receptor binding|Z disc|vesicle transport along actin filament|cell junction|positive …	mmu04510,mmu04520,mmu04530,mmu04670,mmu04810,mmu05146,mmu05203,mmu05322	Focal adhesion|Adherens junction|Tight junction|Leukocyte transendothelial migration|Regulation of actin cytoskeleton|Amoebiasis|Viral carcinogenesis|Systemic lupus erythematosus
Actr3b	150.6548634685798	251.481128608196	49.828598328963565	0.1985252018739549	-2.3326059323015103	8.005375081227724e-08	3.300349831322772e-07	Down	0.18385323301829	0.6699966910842277	0.5848997280414137	2.24672159522966	2.2075181973185	2.6255708053547253	242894	ARP3 actin-related protein 3B	GO:0000166,GO:0003779,GO:0005524,GO:0005737,GO:0005856,GO:0030479,GO:0042995,GO:0051015	nucleotide binding|actin binding|ATP binding|cytoplasm|cytoskeleton|actin cortical patch|cell projection|actin filament binding	mmu04144,mmu04530,mmu04666,mmu04810,mmu05100,mmu05132,mmu05135	Endocytosis|Tight junction|Fc gamma R-mediated phagocytosis|Regulation of actin cytoskeleton|Bacterial invasion of epithelial cells|Salmonella infection|Yersinia infection
Actr6	545.6401316358872	354.1307117383665	737.1495515334077	2.080646243896863	1.0570316957029076	1.1266255252023601e-07	4.544032960152875e-07	Up	11.655980578657452	8.643789296876458	9.970378645786818	4.975611536940312	5.089409530767378	4.237234213899535	67019	ARP6 actin-related protein 6	GO:0000812,GO:0005634,GO:0005737,GO:0005856,GO:0006338,GO:0031491,GO:0043486	Swr1 complex|nucleus|cytoplasm|cytoskeleton|chromatin remodeling|nucleosome binding|histone exchange
Acvr1c	8.687342275208756	15.648615676928214	1.726068873489293	0.1087135540728362	-3.2013962725108884	0.0288132370584029	0.0477024904896761	Down	0.0131687441342522	0.0	0.0	0.0445637261158058	0.0349037404320172	0.0402986077238181	269275	activin A receptor, type IC	GO:0000166,GO:0001701,GO:0001834,GO:0002021,GO:0004672,GO:0004674,GO:0004675,GO:0005524,GO:0005737,GO:0005886,GO:0006468,GO:0006915,GO:0007178,GO:0007181,GO:0007368,GO:0007399,GO:0009749,GO:0009986,GO:0016020,GO:0016021,GO:0016301,GO:0016310,GO:0016361,GO:0016740,GO:0019838,GO:0019915,GO:0030154,GO:0030262,GO:0032868,GO:0032924,GO:0038092,GO:0038100,GO:0042981,GO:0043065,GO:0043235,GO:0043280,GO:…	nucleotide binding|in utero embryonic development|trophectodermal cell proliferation|response to dietary excess|protein kinase activity|protein serine/threonine kinase activity|transmembrane receptor protein serine/threonine kinase activity|ATP binding|cytoplasm|plasma membrane|protein phosphorylation|apoptotic process|transmembrane receptor protein serine/threonine kinase signaling pathway|trans…	mmu04060,mmu04350,mmu04550	Cytokine-cytokine receptor interaction|TGF-beta signaling pathway|Signaling pathways regulating pluripotency of stem cells
Acvr2b	1593.2238508411	1948.187883151248	1238.259818530952	0.6356488776436022	-0.6536980312096595	2.743064456050953e-05	7.887857509945894e-05	Down	2.3199898028756034	2.8028221698314164	2.6439124131191813	3.337834357970227	4.5223613291955225	4.135480611695173	11481	activin receptor IIB	GO:0000122,GO:0000166,GO:0001501,GO:0001702,GO:0001822,GO:0001946,GO:0001974,GO:0004672,GO:0004674,GO:0004675,GO:0004712,GO:0005515,GO:0005524,GO:0005737,GO:0005886,GO:0006355,GO:0006468,GO:0007165,GO:0007178,GO:0007368,GO:0007389,GO:0007498,GO:0007507,GO:0009749,GO:0009791,GO:0009952,GO:0009966,GO:0016020,GO:0016021,GO:0016301,GO:0016310,GO:0016740,GO:0017002,GO:0019838,GO:0030073,GO:0030324,GO:…	negative regulation of transcription by RNA polymerase II|nucleotide binding|skeletal system development|gastrulation with mouth forming second|kidney development|lymphangiogenesis|blood vessel remodeling|protein kinase activity|protein serine/threonine kinase activity|transmembrane receptor protein serine/threonine kinase activity|protein serine/threonine/tyrosine kinase activity|protein binding…	mmu04060,mmu04350,mmu04550,mmu05418	Cytokine-cytokine receptor interaction|TGF-beta signaling pathway|Signaling pathways regulating pluripotency of stem cells|Fluid shear stress and atherosclerosis
Acvrl1	505.1678218017366	891.7439811921477	118.59166241132516	0.1331025131804526	-2.909390283075982	4.378098241219731e-21	7.035956329657587e-20	Down	0.5249851258446042	0.6582458158524197	1.2167249609900572	4.934937253380941	6.757289643501098	6.008892631143142	11482	activin A receptor, type II-like 1	GO:0000166,GO:0001525,GO:0001701,GO:0001937,GO:0001938,GO:0001946,GO:0001974,GO:0003203,GO:0004672,GO:0004674,GO:0004675,GO:0005024,GO:0005025,GO:0005515,GO:0005524,GO:0005886,GO:0005887,GO:0006355,GO:0006468,GO:0007162,GO:0007165,GO:0007178,GO:0007179,GO:0007507,GO:0008015,GO:0008217,GO:0008285,GO:0009953,GO:0009986,GO:0010596,GO:0010629,GO:0010862,GO:0016020,GO:0016021,GO:0016301,GO:0016310,GO:…	nucleotide binding|angiogenesis|in utero embryonic development|negative regulation of endothelial cell proliferation|positive regulation of endothelial cell proliferation|lymphangiogenesis|blood vessel remodeling|endocardial cushion morphogenesis|protein kinase activity|protein serine/threonine kinase activity|transmembrane receptor protein serine/threonine kinase activity|transforming growth fac…	mmu04060	Cytokine-cytokine receptor interaction
Acyp2	120.0228705866303	178.95477174921822	61.09096942404232	0.3416153060046182	-1.54955547882163	4.202552807327019e-05	0.0001169697588856	Down	0.4921378980200487	0.8972719026997859	0.5543013519265712	2.393539349014981	1.4279653536917662	1.735203960978238	75572	acylphosphatase 2, muscle type	GO:0003998,GO:0005739,GO:0016787,GO:0042802	acylphosphatase activity|mitochondrion|hydrolase activity|identical protein binding	mmu00620	Pyruvate metabolism
Ada	85.64183053740912	65.48949383511885	105.7941672396994	1.6154092321398337	0.6918996896186683	0.0257683418835617	0.0430963618319102	Up	1.4550163941462306	1.7441157333486148	1.5559786406704212	0.9688135460298736	0.9899547044210648	0.9276247590135234	11486	adenosine deaminase	GO:0001666,GO:0001701,GO:0001821,GO:0001829,GO:0001883,GO:0001889,GO:0001890,GO:0002314,GO:0002636,GO:0002686,GO:0002906,GO:0004000,GO:0005615,GO:0005737,GO:0005764,GO:0005829,GO:0005886,GO:0006154,GO:0006157,GO:0006196,GO:0007155,GO:0008270,GO:0009117,GO:0009168,GO:0009897,GO:0009986,GO:0010460,GO:0016020,GO:0016787,GO:0019239,GO:0019428,GO:0030054,GO:0030324,GO:0030890,GO:0031410,GO:0032261,GO:…	response to hypoxia|in utero embryonic development|histamine secretion|trophectodermal cell differentiation|purine nucleoside binding|liver development|placenta development|germinal center B cell differentiation|positive regulation of germinal center formation|negative regulation of leukocyte migration|negative regulation of mature B cell apoptotic process|adenosine deaminase activity|extracellul…	mmu00230,mmu05340	Purine metabolism|Primary immunodeficiency
Adam11	1022.2416914826604	1776.775036239979	267.70834672534124	0.1507698765828002	-2.7295798840911694	6.359599570339199e-38	2.9270057022486164e-36	Down	0.9253333564507192	1.277595977635628	1.6681535835327843	8.066500353990254	8.565641741610937	8.539745367742148	11488	a disintegrin and metallopeptidase domain 11	GO:0004222,GO:0005515,GO:0006508,GO:0008237,GO:0016020,GO:0016021	metalloendopeptidase activity|protein binding|proteolysis|metallopeptidase activity|membrane|integral component of membrane
Adam12	75.81474606443143	149.66962005357766	1.9598720752851448	0.0132089133060079	-6.242344408467918	1.5969946214487125e-19	2.2577307067221597e-18	Down	0.0033650216281557	0.009844774061589	0.0064571526772867	0.4934544779839914	0.4905442169954363	0.4805519272752794	11489	a disintegrin and metallopeptidase domain 12 (meltrin alpha)	GO:0004222,GO:0005515,GO:0005654,GO:0005886,GO:0006508,GO:0007155,GO:0008233,GO:0008237,GO:0016020,GO:0016021,GO:0016787,GO:0017124,GO:0045766,GO:0046872	metalloendopeptidase activity|protein binding|nucleoplasm|plasma membrane|proteolysis|cell adhesion|peptidase activity|metallopeptidase activity|membrane|integral component of membrane|hydrolase activity|SH3 domain binding|positive regulation of angiogenesis|metal ion binding
Adam19	804.316149924741	1023.1162394281816	585.5160604213006	0.5723145279332429	-0.8051198654053037	3.706362994707704e-05	0.0001041036251217	Down	2.067435937425696	2.5886719653500228	1.675744163230703	3.2973018821004265	3.6276159081992665	3.9314107180396944	11492	a disintegrin and metallopeptidase domain 19 (meltrin beta)	GO:0004222,GO:0005515,GO:0005634,GO:0005794,GO:0006509,GO:0007507,GO:0008233,GO:0008237,GO:0009897,GO:0010628,GO:0016020,GO:0016021,GO:0016485,GO:0016787,GO:0017124,GO:0042987,GO:0046872,GO:0062023,GO:1902945,GO:2000049	metalloendopeptidase activity|protein binding|nucleus|Golgi apparatus|membrane protein ectodomain proteolysis|heart development|peptidase activity|metallopeptidase activity|external side of plasma membrane|positive regulation of gene expression|membrane|integral component of membrane|protein processing|hydrolase activity|SH3 domain binding|amyloid precursor protein catabolic process|metal ion bin…
Adam22	661.5237373662968	1063.3151296121237	259.73234512047014	0.2443905379515853	-2.032739665355026	1.9224265163298765e-11	1.2452183326454155e-10	Down	0.3324539618503882	0.8703659141563246	0.5244867587711894	2.1309516134593607	2.441589552297893	2.3306101245553075	11496	a disintegrin and metallopeptidase domain 22	GO:0004222,GO:0005515,GO:0005886,GO:0006508,GO:0008237,GO:0008344,GO:0014037,GO:0016020,GO:0016021,GO:0022011,GO:0030424,GO:0042063,GO:0042995,GO:0098978,GO:0099061,GO:0099645	metalloendopeptidase activity|protein binding|plasma membrane|proteolysis|metallopeptidase activity|adult locomotory behavior|Schwann cell differentiation|membrane|integral component of membrane|myelination in peripheral nervous system|axon|gliogenesis|cell projection|glutamatergic synapse|integral component of postsynaptic density membrane|neurotransmitter receptor localization to postsynaptic s…
Adam23	298.58601756086256	533.2215661117258	63.95046900999915	0.1201474868544942	-3.0571216232025846	1.809409590141985e-30	5.441035843750008e-29	Down	0.174396532201996	0.3324147288393621	0.2471847791498939	2.0007558265345566	1.8909728103666368	2.2560244139102377	23792	a disintegrin and metallopeptidase domain 23	GO:0004222,GO:0005515,GO:0005576,GO:0005886,GO:0006508,GO:0007155,GO:0008237,GO:0016020,GO:0016021,GO:0098978,GO:0099056,GO:1990830	metalloendopeptidase activity|protein binding|extracellular region|plasma membrane|proteolysis|cell adhesion|metallopeptidase activity|membrane|integral component of membrane|glutamatergic synapse|integral component of presynaptic membrane|cellular response to leukemia inhibitory factor
Adam33	14.30779024297324	24.395608812737223	4.219971673209258	0.1739177633883456	-2.523522802590795	0.0092296824279647	0.0169485324336637	Down	0.0076613886075632	0.0448286211347943	0.0441044023715594	0.0792199954053778	0.2320743000729661	0.2344515854878439	110751	a disintegrin and metallopeptidase domain 33	GO:0001817,GO:0004222,GO:0006508,GO:0008233,GO:0008237,GO:0008270,GO:0016020,GO:0016021,GO:0016787,GO:0042127,GO:0046872	regulation of cytokine production|metalloendopeptidase activity|proteolysis|peptidase activity|metallopeptidase activity|zinc ion binding|membrane|integral component of membrane|hydrolase activity|regulation of cell population proliferation|metal ion binding
Adam5	54.13510184674232	99.60708751551368	8.663116177970936	0.086613795053722	-3.52925936724073	1.7030315336158148e-11	1.1091796179434136e-10	Down	0.099173917425007	0.0564171185556129	0.0555056844139567	0.8467931895783745	0.6023882984703958	0.9441884267104688	11499	a disintegrin and metallopeptidase domain 5	GO:0004222,GO:0005515,GO:0006508,GO:0007155,GO:0007339,GO:0008237,GO:0016020,GO:0016021	metalloendopeptidase activity|protein binding|proteolysis|cell adhesion|binding of sperm to zona pellucida|metallopeptidase activity|membrane|integral component of membrane
Adamdec1	5.551843570166897	10.78096649166538	0.3227206486684135	0.0329464252730797	-4.923734250203724	0.0051402572607819	0.0099415107451728	Down	0.0	0.0	0.0102733513263216	0.0905870435927844	0.0709506796592788	0.1747565051806571	58860	ADAM-like, decysin 1	GO:0004222,GO:0005576,GO:0006508,GO:0008233,GO:0008237,GO:0016787,GO:0046872	metalloendopeptidase activity|extracellular region|proteolysis|peptidase activity|metallopeptidase activity|hydrolase activity|metal ion binding
Adamts1	3141.178374012105	4038.3688359128114	2243.987912111397	0.5556315721939066	-0.847799516170187	1.5348186979309142e-10	8.860770385371887e-10	Down	12.680598957542433	10.44784374210906	11.973628833302064	19.341335383708547	20.90357939265948	21.8890573560572	11504	a disintegrin-like and metallopeptidase (reprolysin type) with thrombospondin type 1 motif, 1	GO:0001542,GO:0001822,GO:0004222,GO:0005515,GO:0005576,GO:0005604,GO:0008201,GO:0008233,GO:0008237,GO:0008270,GO:0010976,GO:0016525,GO:0016787,GO:0030198,GO:0031012,GO:0031410,GO:0046872,GO:0060347,GO:0062023,GO:1900087,GO:1904707,GO:1904754	ovulation from ovarian follicle|kidney development|metalloendopeptidase activity|protein binding|extracellular region|basement membrane|heparin binding|peptidase activity|metallopeptidase activity|zinc ion binding|positive regulation of neuron projection development|negative regulation of angiogenesis|hydrolase activity|extracellular matrix organization|extracellular matrix|cytoplasmic vesicle|me…
Adamts10	2384.3017029489165	4092.317351022506	676.2860548753267	0.1652966593479245	-2.5968705268868018	7.871964244830775e-32	2.5982186369044045e-30	Down	2.496431951874148	3.891348225573626	3.6841928811531983	14.636137380237296	21.927844243060463	23.20999250485475	224697	a disintegrin-like and metallopeptidase (reprolysin type) with thrombospondin type 1 motif, 10	GO:0001527,GO:0004222,GO:0005576,GO:0006508,GO:0008233,GO:0008237,GO:0016787,GO:0030198,GO:0031012,GO:0046872,GO:0062023	microfibril|metalloendopeptidase activity|extracellular region|proteolysis|peptidase activity|metallopeptidase activity|hydrolase activity|extracellular matrix organization|extracellular matrix|metal ion binding|collagen-containing extracellular matrix
Adamts12	1989.3803870366771	3939.5196584989258	39.241115574427965	0.0099667096686722	-6.648666981459152	1.1506834152045832e-10	6.744901044226783e-10	Down	0.0207871434946152	0.2838046380140355	0.0455868890865132	10.479140867135778	13.352419337642832	10.205216269116972	239337	a disintegrin-like and metallopeptidase (reprolysin type) with thrombospondin type 1 motif, 12	GO:0004222,GO:0005576,GO:0007160,GO:0008233,GO:0008237,GO:0016477,GO:0016787,GO:0030167,GO:0030198,GO:0031012,GO:0032331,GO:0046872,GO:0050727,GO:0051603,GO:0071347,GO:0071356,GO:0071773,GO:1901509,GO:1902203,GO:1902548,GO:2001113	metalloendopeptidase activity|extracellular region|cell-matrix adhesion|peptidase activity|metallopeptidase activity|cell migration|hydrolase activity|proteoglycan catabolic process|extracellular matrix organization|extracellular matrix|negative regulation of chondrocyte differentiation|metal ion binding|regulation of inflammatory response|proteolysis involved in cellular protein catabolic proces…
Adamts13	64.50684156137136	118.34359850293733	10.670084619805408	0.0899386280065593	-3.4749153135866786	2.8025238407278105e-07	1.069684808040062e-06	Down	0.0783097058705142	0.0814593527904544	0.0050089596521301	0.5741757305226096	0.4991318540285958	0.7242486090992183	279028	a disintegrin-like and metallopeptidase (reprolysin type) with thrombospondin type 1 motif, 13	GO:0004175,GO:0004222,GO:0005576,GO:0005615,GO:0006508,GO:0007596,GO:0007599,GO:0008233,GO:0008237,GO:0016787,GO:0030198,GO:0031012,GO:0043171,GO:0046872	endopeptidase activity|metalloendopeptidase activity|extracellular region|extracellular space|proteolysis|blood coagulation|hemostasis|peptidase activity|metallopeptidase activity|hydrolase activity|extracellular matrix organization|extracellular matrix|peptide catabolic process|metal ion binding
Adamts14	669.1169881485591	996.4828310091864	341.7511452879318	0.3430324402355395	-1.5435830778073822	5.2789369586466676e-11	3.2180539539299724e-10	Down	1.392656539990466	2.336564079557663	1.3409761406541538	4.964324060392826	4.833759435721429	4.6640126654196745	237360	a disintegrin-like and metallopeptidase (reprolysin type) with thrombospondin type 1 motif, 14	GO:0004222,GO:0005576,GO:0008233,GO:0030198,GO:0030199,GO:0031012	metalloendopeptidase activity|extracellular region|peptidase activity|extracellular matrix organization|collagen fibril organization|extracellular matrix
Adamts16	861.8962069890061	1223.9604604770127	499.8319535009996	0.4085136355883652	-1.2915438606598573	5.202719368227284e-08	2.1929243757862594e-07	Down	0.9702173498703488	1.932343709141696	1.4567801067673924	3.2595708374566748	3.587642392857428	3.5909427227711794	271127	a disintegrin-like and metallopeptidase (reprolysin type) with thrombospondin type 1 motif, 16	GO:0001658,GO:0003073,GO:0004222,GO:0005576,GO:0006508,GO:0008233,GO:0008237,GO:0016787,GO:0030198,GO:0031012,GO:0046872,GO:0048232,GO:1902017	branching involved in ureteric bud morphogenesis|regulation of systemic arterial blood pressure|metalloendopeptidase activity|extracellular region|proteolysis|peptidase activity|metallopeptidase activity|hydrolase activity|extracellular matrix organization|extracellular matrix|metal ion binding|male gamete generation|regulation of cilium assembly
Adamts19	921.4378706120868	1317.5585973286427	525.3171438955309	0.398801467427256	-1.3262573766103052	5.855832954141884e-05	0.0001592667370603	Down	0.6742605684677537	2.028917860344639	1.4071151747348736	2.9446494568612653	3.96863349483968	3.1472148264361297	240322	a disintegrin-like and metallopeptidase (reprolysin type) with thrombospondin type 1 motif, 19	GO:0004222,GO:0005576,GO:0006508,GO:0008233,GO:0008237,GO:0016787,GO:0030198,GO:0031012,GO:0046872	metalloendopeptidase activity|extracellular region|proteolysis|peptidase activity|metallopeptidase activity|hydrolase activity|extracellular matrix organization|extracellular matrix|metal ion binding
Adamts2	5433.027295685454	9358.603877895874	1507.450713475031	0.1610824096459118	-2.6341291359278256	7.298018036044873e-06	2.2893006595840108e-05	Down	1.855671631102808	8.549098807770964	5.607323835939488	36.9255981962384	29.014041198973427	30.714147354602204	216725	a disintegrin-like and metallopeptidase (reprolysin type) with thrombospondin type 1 motif, 2	GO:0004222,GO:0005576,GO:0006508,GO:0007283,GO:0008233,GO:0008237,GO:0008270,GO:0016485,GO:0016787,GO:0030198,GO:0030199,GO:0030324,GO:0030574,GO:0031012,GO:0043588,GO:0046872,GO:0062023	metalloendopeptidase activity|extracellular region|proteolysis|spermatogenesis|peptidase activity|metallopeptidase activity|zinc ion binding|protein processing|hydrolase activity|extracellular matrix organization|collagen fibril organization|lung development|collagen catabolic process|extracellular matrix|skin development|metal ion binding|collagen-containing extracellular matrix
Adamts20	47.898543424823615	76.33262148147564	19.464465368171588	0.2557169154312792	-1.9673804982434329	0.0036117276387174	0.0071858162714133	Down	0.0095565369088235	0.0745567841358701	0.0550142240127759	0.1459783810718136	0.1560483641381586	0.2290829839650788	223838	a disintegrin-like and metallopeptidase (reprolysin type) with thrombospondin type 1 motif, 20	GO:0004175,GO:0004222,GO:0005576,GO:0005615,GO:0006508,GO:0008233,GO:0008237,GO:0008270,GO:0009967,GO:0016787,GO:0030198,GO:0031012,GO:0043066,GO:0045636,GO:0046872,GO:0048070	endopeptidase activity|metalloendopeptidase activity|extracellular region|extracellular space|proteolysis|peptidase activity|metallopeptidase activity|zinc ion binding|positive regulation of signal transduction|hydrolase activity|extracellular matrix organization|extracellular matrix|negative regulation of apoptotic process|positive regulation of melanocyte differentiation|metal ion binding|regul…
Adamts3	413.908644774668	779.0817075955101	48.73558195382564	0.0627355523760914	-3.994572936532032	3.7542611699824175e-48	2.7646379255750526e-46	Down	0.0871046913864944	0.1759576476959914	0.18803871044839	2.526573249577985	2.217420563403827	2.3006256068523787	330119	a disintegrin-like and metallopeptidase (reprolysin type) with thrombospondin type 1 motif, 3	GO:0001701,GO:0004175,GO:0004222,GO:0005615,GO:0008233,GO:0010573,GO:0016485,GO:0030198,GO:0031012,GO:0032964,GO:1900748	in utero embryonic development|endopeptidase activity|metalloendopeptidase activity|extracellular space|peptidase activity|vascular endothelial growth factor production|protein processing|extracellular matrix organization|extracellular matrix|collagen biosynthetic process|positive regulation of vascular endothelial growth factor signaling pathway
Adamts4	764.7096770295996	1351.7950900298335	177.62426402936524	0.1315048977536166	-2.9268115627973854	4.723719674527416e-17	5.299073208344264e-16	Down	0.3028306185566589	0.8739947373406438	0.9894453330011302	5.4548012445419625	4.896488256863533	5.735604863939487	240913	a disintegrin-like and metallopeptidase (reprolysin type) with thrombospondin type 1 motif, 4	GO:0002020,GO:0004222,GO:0005515,GO:0005576,GO:0005615,GO:0006508,GO:0008233,GO:0008237,GO:0016607,GO:0016787,GO:0030198,GO:0031012,GO:0042742,GO:0046872,GO:0062023	protease binding|metalloendopeptidase activity|protein binding|extracellular region|extracellular space|proteolysis|peptidase activity|metallopeptidase activity|nuclear speck|hydrolase activity|extracellular matrix organization|extracellular matrix|defense response to bacterium|metal ion binding|collagen-containing extracellular matrix
Adamts6	616.0295398740412	797.4978894295323	434.56119031855	0.5449948543223702	-0.8756854864265037	0.0002877305354974	0.0006988283850273	Down	1.2327247217129838	1.862415698931296	1.0264712920359125	2.3806010699286424	2.2824187797051065	2.746191403548233	108154	a disintegrin-like and metallopeptidase (reprolysin type) with thrombospondin type 1 motif, 6	GO:0001822,GO:0003279,GO:0004222,GO:0007507,GO:0030198,GO:0031012,GO:0035904,GO:0060976	kidney development|cardiac septum development|metalloendopeptidase activity|heart development|extracellular matrix organization|extracellular matrix|aorta development|coronary vasculature development
Adamtsl1	1522.4440517119367	2784.1896946808647	260.6984087430072	0.093652036008152	-3.4165458305767205	1.011429616127944e-07	4.1094598601333765e-07	Down	0.2208865047656185	1.189541782716585	0.5039223802532353	6.976588322055261	6.920966647051222	5.9658886572945	77739	ADAMTS-like 1	GO:0004222,GO:0005576,GO:0030198,GO:0031012,GO:0062023	metalloendopeptidase activity|extracellular region|extracellular matrix organization|extracellular matrix|collagen-containing extracellular matrix
Adamtsl2	37.149670541753366	64.61455645171867	9.684784631788062	0.1504415562770117	-2.7327249590312173	0.0023995467948315	0.0049346023139584	Down	0.0	0.0587700084957448	0.1349146464560136	0.3902500171993017	0.4246791968464795	0.4439707817316474	77794	ADAMTS-like 2	GO:0004222,GO:0005515,GO:0005576,GO:0030198,GO:0030512,GO:0031012,GO:0050436,GO:0060481	metalloendopeptidase activity|protein binding|extracellular region|extracellular matrix organization|negative regulation of transforming growth factor beta receptor signaling pathway|extracellular matrix|microfibril binding|lobar bronchus epithelium development
Adamtsl3	223.29099487667253	439.08947365564416	7.4925160977006895	0.0172093877127172	-5.860660420667398	4.610916940432259e-42	2.5810230670953406e-40	Down	0.0101812908000376	0.0231673450047687	0.0423299874097426	1.7035601816886428	1.4713522060613238	1.152790127587739	269959	ADAMTS-like 3	GO:0004222,GO:0030198,GO:0031012,GO:0043231	metalloendopeptidase activity|extracellular matrix organization|extracellular matrix|intracellular membrane-bounded organelle
Adamtsl4	417.6565068053342	153.81463850491517	681.4983751057531	4.4283405975691865	2.14676618858893	5.677090369119968e-23	1.0592760171841076e-21	Up	4.965217350755824	3.818282986209885	3.655868612443135	0.8881949152268136	1.005495756171588	0.8693321270984699	229595	ADAMTS-like 4	GO:0002020,GO:0002064,GO:0004222,GO:0005576,GO:0005614,GO:0006915,GO:0030198,GO:0031012,GO:0042802,GO:0043065	protease binding|epithelial cell development|metalloendopeptidase activity|extracellular region|interstitial matrix|apoptotic process|extracellular matrix organization|extracellular matrix|identical protein binding|positive regulation of apoptotic process
Adap1	445.1538950998481	607.6946104382142	282.6131797614816	0.4647736187444279	-1.1053999133797323	8.725800706763511e-09	4.048664013171789e-08	Down	3.466505294182068	2.6771506787949786	2.8508100284069364	6.537371272668443	6.542452882457688	5.940974509123543	231821	ArfGAP with dual PH domains 1	GO:0005096,GO:0005547,GO:0005634,GO:0005737,GO:0005829,GO:0005886,GO:0043087,GO:0043231	GTPase activator activity|phosphatidylinositol-3,4,5-trisphosphate binding|nucleus|cytoplasm|cytosol|plasma membrane|regulation of GTPase activity|intracellular membrane-bounded organelle
Adap2	22.75691735645521	41.872528330446464	3.6413063824639536	0.0868034424468444	-3.5261039316382523	1.0602377153043342e-06	3.744049169837493e-06	Down	0.0155910298799249	0.0152044754849976	0.0112191322362305	0.175869563654932	0.151275378656923	0.1471095829718398	216991	ArfGAP with dual PH domains 2	GO:0005096,GO:0005545,GO:0005546,GO:0005547,GO:0005737,GO:0005740,GO:0005886,GO:0007507,GO:0016020,GO:0043231,GO:0043325,GO:0043533,GO:0043547,GO:0046872,GO:0048017,GO:1902936	GTPase activator activity|1-phosphatidylinositol binding|phosphatidylinositol-4,5-bisphosphate binding|phosphatidylinositol-3,4,5-trisphosphate binding|cytoplasm|mitochondrial envelope|plasma membrane|heart development|membrane|intracellular membrane-bounded organelle|phosphatidylinositol-3,4-bisphosphate binding|inositol 1,3,4,5 tetrakisphosphate binding|positive regulation of GTPase activity|me…
Adar	3201.2942731748717	2409.986470839049	3992.602075510693	1.6567371452132664	0.7283447254448129	1.763297926312157e-09	8.945524599224168e-09	Up	14.368866621994652	13.578368727583866	16.29576193979421	8.512189654091031	8.649809207762491	9.069057452711988	56417	adenosine deaminase, RNA-specific	GO:0001649,GO:0001701,GO:0002244,GO:0002376,GO:0002566,GO:0003677,GO:0003692,GO:0003723,GO:0003725,GO:0003726,GO:0004000,GO:0005515,GO:0005634,GO:0005654,GO:0005730,GO:0005737,GO:0006382,GO:0006396,GO:0006397,GO:0006606,GO:0006611,GO:0008251,GO:0009615,GO:0016553,GO:0016607,GO:0016787,GO:0030218,GO:0031047,GO:0031054,GO:0035196,GO:0035280,GO:0035455,GO:0043066,GO:0044387,GO:0044530,GO:0045070,GO:…	osteoblast differentiation|in utero embryonic development|hematopoietic progenitor cell differentiation|immune system process|somatic diversification of immune receptors via somatic mutation|DNA binding|left-handed Z-DNA binding|RNA binding|double-stranded RNA binding|double-stranded RNA adenosine deaminase activity|adenosine deaminase activity|protein binding|nucleus|nucleoplasm|nucleolus|cytopl…	mmu04623,mmu05162,mmu05164,mmu05171	Cytosolic DNA-sensing pathway|Measles|Influenza A|Coronavirus disease - COVID-19
Adarb1	402.094955351324	681.6307812296512	122.55912947299667	0.1796064705163116	-2.477088769231235	1.6207421068209505e-22	2.9031433478828466e-21	Down	0.1954233814244622	0.1195784623900232	0.1470582991043788	0.97373455740873	0.7580925227147043	0.7973719293502595	110532	adenosine deaminase, RNA-specific, B1	GO:0003723,GO:0003725,GO:0003726,GO:0004000,GO:0005634,GO:0005654,GO:0005730,GO:0005737,GO:0005829,GO:0006382,GO:0006396,GO:0006397,GO:0007274,GO:0008251,GO:0008285,GO:0016553,GO:0016556,GO:0016787,GO:0021610,GO:0021618,GO:0021965,GO:0030336,GO:0035264,GO:0042802,GO:0044387,GO:0045070,GO:0046872,GO:0050685,GO:0050884,GO:0051726,GO:0060384,GO:0060415,GO:0061744,GO:0097049	RNA binding|double-stranded RNA binding|double-stranded RNA adenosine deaminase activity|adenosine deaminase activity|nucleus|nucleoplasm|nucleolus|cytoplasm|cytosol|adenosine to inosine editing|RNA processing|mRNA processing|neuromuscular synaptic transmission|tRNA-specific adenosine deaminase activity|negative regulation of cell population proliferation|base conversion or substitution editing|m…
Adarb2	14.642433433786891	22.626257331198463	6.658609536375307	0.2934573557022072	-1.7687772242160038	0.0204696922768049	0.0349940498694162	Down	0.0299187628993255	0.0162094308410983	0.0191370756074819	0.0656228448114546	0.078670282688607	0.0746016153213604	94191	adenosine deaminase, RNA-specific, B2	GO:0003723,GO:0003725,GO:0003726,GO:0004000,GO:0005634,GO:0005730,GO:0005737,GO:0006382,GO:0006396,GO:0006397,GO:0008251,GO:0016787,GO:0046872	RNA binding|double-stranded RNA binding|double-stranded RNA adenosine deaminase activity|adenosine deaminase activity|nucleus|nucleolus|cytoplasm|adenosine to inosine editing|RNA processing|mRNA processing|tRNA-specific adenosine deaminase activity|hydrolase activity|metal ion binding
Adck1	647.2417405025914	860.7234431701481	433.7600378350344	0.5041093497657413	-0.988191382484981	8.676155382736476e-06	2.693053925375809e-05	Down	2.9302840735527766	5.129538930387391	3.675861575410844	8.049670665812942	7.210226211922741	7.509772872865084	72113	aarF domain containing kinase 1	GO:0000166,GO:0004672,GO:0004674,GO:0005524,GO:0005576,GO:0005739,GO:0005743,GO:0006468,GO:0007005,GO:0010637,GO:0016301,GO:0016310,GO:0016740,GO:0032592,GO:0055088,GO:1903852	nucleotide binding|protein kinase activity|protein serine/threonine kinase activity|ATP binding|extracellular region|mitochondrion|mitochondrial inner membrane|protein phosphorylation|mitochondrion organization|negative regulation of mitochondrial fusion|kinase activity|phosphorylation|transferase activity|integral component of mitochondrial membrane|lipid homeostasis|positive regulation of crist…
Adcy1	5063.354138878522	8894.881150544059	1231.827127212984	0.1385082995384534	-2.8519556684740976	4.1207645699457136e-32	1.3934071052945008e-30	Down	1.5980368850202875	3.5606332073734905	2.5332657863947685	16.439190868649742	19.194772430379537	18.649754545990177	432530	adenylate cyclase 1	GO:0000166,GO:0004016,GO:0005516,GO:0005524,GO:0005634,GO:0005737,GO:0005886,GO:0005887,GO:0006171,GO:0007189,GO:0007190,GO:0007409,GO:0007616,GO:0008294,GO:0009190,GO:0014069,GO:0016020,GO:0016021,GO:0016829,GO:0016849,GO:0032793,GO:0035556,GO:0042752,GO:0046872,GO:0048511,GO:0050804,GO:0098685,GO:0098686,GO:0098978,GO:0099061,GO:0150076,GO:1900273,GO:2000300	nucleotide binding|adenylate cyclase activity|calmodulin binding|ATP binding|nucleus|cytoplasm|plasma membrane|integral component of plasma membrane|cAMP biosynthetic process|adenylate cyclase-activating G protein-coupled receptor signaling pathway|activation of adenylate cyclase activity|axonogenesis|long-term memory|calcium- and calmodulin-responsive adenylate cyclase activity|cyclic nucleotide…	mmu00230,mmu01522,mmu04015,mmu04020,mmu04022,mmu04024,mmu04062,mmu04072,mmu04114,mmu04211,mmu04213,mmu04261,mmu04270,mmu04371,mmu04540,mmu04611,mmu04713,mmu04714,mmu04720,mmu04723,mmu04724,mmu04725,mmu04727,mmu04750,mmu04911,mmu04912,mmu04913,mmu04914,mmu04915,mmu04916,mmu04918,mmu04921,mmu04923,mmu04925,mmu04926,mmu04927,mmu04928,mmu04934,mmu04935,mmu04970,mmu04971,mmu04972,mmu04976,mmu05032,mmu…	Purine metabolism|Endocrine resistance|Rap1 signaling pathway|Calcium signaling pathway|cGMP-PKG signaling pathway|cAMP signaling pathway|Chemokine signaling pathway|Phospholipase D signaling pathway|Oocyte meiosis|Longevity regulating pathway|Longevity regulating pathway - multiple species|Adrenergic signaling in cardiomyocytes|Vascular smooth muscle contraction|Apelin signaling pathway|Gap junc…
Adcy2	279.74117364426144	425.2667811213044	134.2155661672183	0.315613273358891	-1.6637702146108615	2.603493060324161e-14	2.2467331519016158e-13	Down	0.7666391889128353	0.9629495122737308	0.7120157044145399	2.6981214332893373	2.537067482809816	2.3460469445485685	210044	adenylate cyclase 2	GO:0000166,GO:0000287,GO:0004016,GO:0005524,GO:0005737,GO:0005886,GO:0005887,GO:0006171,GO:0007188,GO:0007189,GO:0007190,GO:0008179,GO:0009190,GO:0016020,GO:0016021,GO:0016829,GO:0016849,GO:0019933,GO:0030145,GO:0030425,GO:0031683,GO:0032991,GO:0035556,GO:0045121,GO:0046872,GO:1904322	nucleotide binding|magnesium ion binding|adenylate cyclase activity|ATP binding|cytoplasm|plasma membrane|integral component of plasma membrane|cAMP biosynthetic process|adenylate cyclase-modulating G protein-coupled receptor signaling pathway|adenylate cyclase-activating G protein-coupled receptor signaling pathway|activation of adenylate cyclase activity|adenylate cyclase binding|cyclic nucleot…	mmu00230,mmu01522,mmu04015,mmu04020,mmu04022,mmu04024,mmu04062,mmu04072,mmu04114,mmu04211,mmu04213,mmu04261,mmu04270,mmu04371,mmu04540,mmu04611,mmu04713,mmu04714,mmu04723,mmu04724,mmu04725,mmu04727,mmu04750,mmu04911,mmu04912,mmu04913,mmu04914,mmu04915,mmu04916,mmu04918,mmu04921,mmu04922,mmu04923,mmu04925,mmu04926,mmu04927,mmu04928,mmu04934,mmu04935,mmu04970,mmu04971,mmu04972,mmu04976,mmu05032,mmu…	Purine metabolism|Endocrine resistance|Rap1 signaling pathway|Calcium signaling pathway|cGMP-PKG signaling pathway|cAMP signaling pathway|Chemokine signaling pathway|Phospholipase D signaling pathway|Oocyte meiosis|Longevity regulating pathway|Longevity regulating pathway - multiple species|Adrenergic signaling in cardiomyocytes|Vascular smooth muscle contraction|Apelin signaling pathway|Gap junc…
Adcy3	782.4603652581058	1197.322232136358	367.5984983798536	0.3071274024788736	-1.7030908568923508	5.333613647863216e-12	3.6462548464506465e-11	Down	1.3687630468792218	2.7653781869229928	1.831242227550832	6.2589985432389525	6.777801660564405	5.951997714717684	104111	adenylate cyclase 3	GO:0000166,GO:0004016,GO:0005515,GO:0005516,GO:0005524,GO:0005634,GO:0005737,GO:0005794,GO:0005886,GO:0005887,GO:0005929,GO:0006171,GO:0007189,GO:0007190,GO:0007338,GO:0007340,GO:0007608,GO:0008294,GO:0008355,GO:0009190,GO:0016020,GO:0016021,GO:0016829,GO:0016849,GO:0030317,GO:0035556,GO:0042995,GO:0045121,GO:0046872,GO:0050896,GO:1904322	nucleotide binding|adenylate cyclase activity|protein binding|calmodulin binding|ATP binding|nucleus|cytoplasm|Golgi apparatus|plasma membrane|integral component of plasma membrane|cilium|cAMP biosynthetic process|adenylate cyclase-activating G protein-coupled receptor signaling pathway|activation of adenylate cyclase activity|single fertilization|acrosome reaction|sensory perception of smell|cal…	mmu00230,mmu01522,mmu04015,mmu04020,mmu04022,mmu04024,mmu04062,mmu04072,mmu04114,mmu04211,mmu04213,mmu04261,mmu04270,mmu04371,mmu04540,mmu04611,mmu04713,mmu04714,mmu04723,mmu04724,mmu04725,mmu04727,mmu04740,mmu04750,mmu04911,mmu04912,mmu04913,mmu04914,mmu04915,mmu04916,mmu04918,mmu04921,mmu04923,mmu04925,mmu04926,mmu04927,mmu04928,mmu04934,mmu04935,mmu04962,mmu04970,mmu04971,mmu04972,mmu04976,mmu…	Purine metabolism|Endocrine resistance|Rap1 signaling pathway|Calcium signaling pathway|cGMP-PKG signaling pathway|cAMP signaling pathway|Chemokine signaling pathway|Phospholipase D signaling pathway|Oocyte meiosis|Longevity regulating pathway|Longevity regulating pathway - multiple species|Adrenergic signaling in cardiomyocytes|Vascular smooth muscle contraction|Apelin signaling pathway|Gap junc…
Adcy4	391.1113695037791	707.410747032195	74.81199197536286	0.1058910883591982	-3.2393469155758075	4.896350362834532e-13	3.75938967385567e-12	Down	0.1816212446982812	0.4817616111339262	0.9549275121448756	4.41157628217485	5.7285039890980265	4.816864430770645	104110	adenylate cyclase 4	GO:0000166,GO:0004016,GO:0005080,GO:0005524,GO:0005622,GO:0005634,GO:0005737,GO:0005886,GO:0005887,GO:0006171,GO:0007188,GO:0007189,GO:0007190,GO:0009190,GO:0016020,GO:0016021,GO:0016829,GO:0016849,GO:0030425,GO:0031683,GO:0032991,GO:0035556,GO:0046872	nucleotide binding|adenylate cyclase activity|protein kinase C binding|ATP binding|intracellular anatomical structure|nucleus|cytoplasm|plasma membrane|integral component of plasma membrane|cAMP biosynthetic process|adenylate cyclase-modulating G protein-coupled receptor signaling pathway|adenylate cyclase-activating G protein-coupled receptor signaling pathway|activation of adenylate cyclase act…	mmu00230,mmu01522,mmu04015,mmu04020,mmu04022,mmu04024,mmu04062,mmu04072,mmu04114,mmu04211,mmu04213,mmu04261,mmu04270,mmu04371,mmu04540,mmu04611,mmu04713,mmu04714,mmu04723,mmu04724,mmu04725,mmu04727,mmu04742,mmu04750,mmu04911,mmu04912,mmu04913,mmu04914,mmu04915,mmu04916,mmu04918,mmu04921,mmu04923,mmu04925,mmu04926,mmu04927,mmu04928,mmu04934,mmu04935,mmu04970,mmu04971,mmu04972,mmu04976,mmu05032,mmu…	Purine metabolism|Endocrine resistance|Rap1 signaling pathway|Calcium signaling pathway|cGMP-PKG signaling pathway|cAMP signaling pathway|Chemokine signaling pathway|Phospholipase D signaling pathway|Oocyte meiosis|Longevity regulating pathway|Longevity regulating pathway - multiple species|Adrenergic signaling in cardiomyocytes|Vascular smooth muscle contraction|Apelin signaling pathway|Gap junc…
Adcy5	1117.0361597519736	1888.833997919285	345.2383215846615	0.1828644294203711	-2.4511536238992515	2.136863601453996e-18	2.723514847114712e-17	Down	0.681249866619209	1.7063546101289098	1.3003726565118976	6.966713358390187	6.4182102177366485	6.301769798384083	224129	adenylate cyclase 5	GO:0000166,GO:0001973,GO:0004016,GO:0005515,GO:0005524,GO:0005768,GO:0005886,GO:0005887,GO:0005929,GO:0006171,GO:0007189,GO:0007191,GO:0007193,GO:0007195,GO:0007204,GO:0007626,GO:0008179,GO:0008294,GO:0009190,GO:0016020,GO:0016021,GO:0016829,GO:0016849,GO:0035556,GO:0042383,GO:0042995,GO:0045111,GO:0045121,GO:0046872,GO:0050885,GO:0061178,GO:0097110,GO:1904322	nucleotide binding|G protein-coupled adenosine receptor signaling pathway|adenylate cyclase activity|protein binding|ATP binding|endosome|plasma membrane|integral component of plasma membrane|cilium|cAMP biosynthetic process|adenylate cyclase-activating G protein-coupled receptor signaling pathway|adenylate cyclase-activating dopamine receptor signaling pathway|adenylate cyclase-inhibiting G prot…	mmu00230,mmu01522,mmu04015,mmu04022,mmu04024,mmu04062,mmu04072,mmu04114,mmu04211,mmu04213,mmu04261,mmu04270,mmu04371,mmu04540,mmu04611,mmu04713,mmu04714,mmu04723,mmu04724,mmu04725,mmu04726,mmu04727,mmu04728,mmu04750,mmu04911,mmu04912,mmu04913,mmu04914,mmu04915,mmu04916,mmu04918,mmu04921,mmu04923,mmu04924,mmu04925,mmu04926,mmu04927,mmu04928,mmu04934,mmu04935,mmu04970,mmu04971,mmu04972,mmu04976,mmu…	Purine metabolism|Endocrine resistance|Rap1 signaling pathway|cGMP-PKG signaling pathway|cAMP signaling pathway|Chemokine signaling pathway|Phospholipase D signaling pathway|Oocyte meiosis|Longevity regulating pathway|Longevity regulating pathway - multiple species|Adrenergic signaling in cardiomyocytes|Vascular smooth muscle contraction|Apelin signaling pathway|Gap junction|Platelet activation|C…
Adcy7	522.6247781117105	1006.3526939261052	38.89686229731552	0.038762599054867	-4.689190882234914	4.7932810631416836e-48	3.514153713946663e-46	Down	0.0766799605426279	0.2100928325764201	0.136631360464361	4.197818712872248	2.799736661831236	3.6762426261778978	11513	adenylate cyclase 7	GO:0000166,GO:0002819,GO:0004016,GO:0005524,GO:0005886,GO:0005887,GO:0006171,GO:0007189,GO:0007190,GO:0009190,GO:0016020,GO:0016021,GO:0016829,GO:0016849,GO:0035556,GO:0046872,GO:0071285,GO:0071361,GO:1900016	nucleotide binding|regulation of adaptive immune response|adenylate cyclase activity|ATP binding|plasma membrane|integral component of plasma membrane|cAMP biosynthetic process|adenylate cyclase-activating G protein-coupled receptor signaling pathway|activation of adenylate cyclase activity|cyclic nucleotide biosynthetic process|membrane|integral component of membrane|lyase activity|phosphorus-ox…	mmu00230,mmu01522,mmu04015,mmu04020,mmu04022,mmu04024,mmu04062,mmu04072,mmu04114,mmu04211,mmu04213,mmu04261,mmu04270,mmu04371,mmu04540,mmu04611,mmu04713,mmu04714,mmu04723,mmu04724,mmu04725,mmu04727,mmu04750,mmu04911,mmu04912,mmu04913,mmu04914,mmu04915,mmu04916,mmu04918,mmu04921,mmu04923,mmu04925,mmu04926,mmu04927,mmu04928,mmu04934,mmu04935,mmu04970,mmu04971,mmu04972,mmu04976,mmu05032,mmu05163,mmu…	Purine metabolism|Endocrine resistance|Rap1 signaling pathway|Calcium signaling pathway|cGMP-PKG signaling pathway|cAMP signaling pathway|Chemokine signaling pathway|Phospholipase D signaling pathway|Oocyte meiosis|Longevity regulating pathway|Longevity regulating pathway - multiple species|Adrenergic signaling in cardiomyocytes|Vascular smooth muscle contraction|Apelin signaling pathway|Gap junc…
Adcy8	440.0916543118348	811.8844966538443	68.29881196982517	0.0842556255333869	-3.5690831751933008	2.3554803298212992e-24	4.848192991901752e-23	Down	0.1845119023336856	0.5747994778137218	0.2852154707575102	3.642321835333772	3.925002943457832	4.543244295008961	11514	adenylate cyclase 8	GO:0000166,GO:0003779,GO:0004016,GO:0005515,GO:0005516,GO:0005524,GO:0005886,GO:0005887,GO:0005901,GO:0005905,GO:0006171,GO:0007189,GO:0007204,GO:0007613,GO:0007616,GO:0007626,GO:0008022,GO:0008294,GO:0009190,GO:0010255,GO:0014069,GO:0015629,GO:0016020,GO:0016021,GO:0016323,GO:0016324,GO:0016829,GO:0016849,GO:0019902,GO:0019933,GO:0030054,GO:0030424,GO:0030425,GO:0031410,GO:0031915,GO:0032793,GO:…	nucleotide binding|actin binding|adenylate cyclase activity|protein binding|calmodulin binding|ATP binding|plasma membrane|integral component of plasma membrane|caveola|clathrin-coated pit|cAMP biosynthetic process|adenylate cyclase-activating G protein-coupled receptor signaling pathway|positive regulation of cytosolic calcium ion concentration|memory|long-term memory|locomotory behavior|protein…	mmu00230,mmu01522,mmu04015,mmu04020,mmu04022,mmu04024,mmu04062,mmu04072,mmu04114,mmu04211,mmu04213,mmu04261,mmu04270,mmu04371,mmu04540,mmu04611,mmu04713,mmu04714,mmu04720,mmu04723,mmu04724,mmu04725,mmu04727,mmu04742,mmu04750,mmu04911,mmu04912,mmu04913,mmu04914,mmu04915,mmu04916,mmu04918,mmu04921,mmu04923,mmu04925,mmu04926,mmu04927,mmu04928,mmu04934,mmu04935,mmu04970,mmu04971,mmu04972,mmu04976,mmu…	Purine metabolism|Endocrine resistance|Rap1 signaling pathway|Calcium signaling pathway|cGMP-PKG signaling pathway|cAMP signaling pathway|Chemokine signaling pathway|Phospholipase D signaling pathway|Oocyte meiosis|Longevity regulating pathway|Longevity regulating pathway - multiple species|Adrenergic signaling in cardiomyocytes|Vascular smooth muscle contraction|Apelin signaling pathway|Gap junc…
Adcy9	459.0505191634875	790.1067882736719	127.9942500533028	0.1621403670790102	-2.6246847804995097	1.962404154943395e-13	1.5632247328488997e-12	Down	0.1704275775378676	0.5302638464251207	0.332225138272048	2.4666395571781976	1.715709293219725	2.025441989786561	11515	adenylate cyclase 9	GO:0000166,GO:0001701,GO:0004016,GO:0005524,GO:0005886,GO:0005887,GO:0006171,GO:0007189,GO:0009190,GO:0016020,GO:0016021,GO:0016829,GO:0016849,GO:0030424,GO:0030425,GO:0035556,GO:0046872,GO:0071880	nucleotide binding|in utero embryonic development|adenylate cyclase activity|ATP binding|plasma membrane|integral component of plasma membrane|cAMP biosynthetic process|adenylate cyclase-activating G protein-coupled receptor signaling pathway|cyclic nucleotide biosynthetic process|membrane|integral component of membrane|lyase activity|phosphorus-oxygen lyase activity|axon|dendrite|intracellular s…	mmu00230,mmu01522,mmu04015,mmu04020,mmu04022,mmu04024,mmu04062,mmu04072,mmu04114,mmu04211,mmu04213,mmu04261,mmu04270,mmu04371,mmu04540,mmu04611,mmu04713,mmu04714,mmu04723,mmu04724,mmu04725,mmu04727,mmu04750,mmu04911,mmu04912,mmu04913,mmu04914,mmu04915,mmu04916,mmu04918,mmu04921,mmu04923,mmu04925,mmu04926,mmu04927,mmu04928,mmu04934,mmu04935,mmu04961,mmu04962,mmu04970,mmu04971,mmu04972,mmu04976,mmu…	Purine metabolism|Endocrine resistance|Rap1 signaling pathway|Calcium signaling pathway|cGMP-PKG signaling pathway|cAMP signaling pathway|Chemokine signaling pathway|Phospholipase D signaling pathway|Oocyte meiosis|Longevity regulating pathway|Longevity regulating pathway - multiple species|Adrenergic signaling in cardiomyocytes|Vascular smooth muscle contraction|Apelin signaling pathway|Gap junc…
Adcyap1	7.140665674060603	13.613045239006526	0.6682861091146783	0.0486767007910009	-4.360624801381289	0.0028802322563779	0.0058433412827141	Down	0.0042303916455521	0.0041255059198851	0.0	0.0516961932640886	0.0640722740004888	0.051782885810288	11516	adenylate cyclase activating polypeptide 1	GO:0001541,GO:0001662,GO:0001821,GO:0001932,GO:0002865,GO:0002878,GO:0005102,GO:0005179,GO:0005184,GO:0005576,GO:0005615,GO:0007186,GO:0007189,GO:0007190,GO:0007204,GO:0007218,GO:0007399,GO:0008277,GO:0008284,GO:0010628,GO:0010656,GO:0010976,GO:0016521,GO:0019233,GO:0019933,GO:0030073,GO:0031175,GO:0031858,GO:0032755,GO:0032880,GO:0034260,GO:0043005,GO:0043195,GO:0043204,GO:0043267,GO:0043547,GO:…	ovarian follicle development|behavioral fear response|histamine secretion|regulation of protein phosphorylation|negative regulation of acute inflammatory response to antigenic stimulus|negative regulation of acute inflammatory response to non-antigenic stimulus|signaling receptor binding|hormone activity|neuropeptide hormone activity|extracellular region|extracellular space|G protein-coupled rece…	mmu04024,mmu04080,mmu04713,mmu04911,mmu04924	cAMP signaling pathway|Neuroactive ligand-receptor interaction|Circadian entrainment|Insulin secretion|Renin secretion
Adcyap1r1	34.933633761486895	64.86689579625103	5.000371726722755	0.0767042100881222	-3.7045504242164857	2.3649747882854413e-08	1.0418842666073243e-07	Down	0.0255889295078088	0.0213895657247546	0.0070146704597559	0.1752503484538115	0.2768303133566768	0.2386483739537127	11517	adenylate cyclase activating polypeptide 1 receptor 1	GO:0004888,GO:0004930,GO:0004999,GO:0005515,GO:0005737,GO:0005768,GO:0005791,GO:0005886,GO:0005901,GO:0005923,GO:0007165,GO:0007166,GO:0007186,GO:0007188,GO:0007202,GO:0007275,GO:0007283,GO:0008179,GO:0008528,GO:0009986,GO:0010524,GO:0016020,GO:0016021,GO:0017046,GO:0019933,GO:0030154,GO:0031267,GO:0042923,GO:0043005,GO:0043231,GO:0043235,GO:0043950,GO:0051057,GO:0060548,GO:0060732	transmembrane signaling receptor activity|G protein-coupled receptor activity|vasoactive intestinal polypeptide receptor activity|protein binding|cytoplasm|endosome|rough endoplasmic reticulum|plasma membrane|caveola|bicellular tight junction|signal transduction|cell surface receptor signaling pathway|G protein-coupled receptor signaling pathway|adenylate cyclase-modulating G protein-coupled rece…	mmu04024,mmu04080,mmu04713,mmu04911,mmu04924	cAMP signaling pathway|Neuroactive ligand-receptor interaction|Circadian entrainment|Insulin secretion|Renin secretion
Add2	141.35874810688472	245.2069386589224	37.51055755484696	0.1528096972521901	-2.7101919956646854	4.002873108661397e-12	2.770119508795881e-11	Down	0.121773358530176	0.0619587051436621	0.10921596004108	0.6917893702169756	0.4335209952191362	0.7614966348900682	11519	adducin 2 (beta)	GO:0003779,GO:0005200,GO:0005516,GO:0005737,GO:0005856,GO:0005886,GO:0006811,GO:0007416,GO:0008290,GO:0014069,GO:0016020,GO:0019901,GO:0030097,GO:0030507,GO:0031410,GO:0032092,GO:0042803,GO:0044853,GO:0046982,GO:0050900,GO:0050901,GO:0051015,GO:0051016,GO:0051017,GO:0065003,GO:0098794,GO:0098978	actin binding|structural constituent of cytoskeleton|calmodulin binding|cytoplasm|cytoskeleton|plasma membrane|ion transport|synapse assembly|F-actin capping protein complex|postsynaptic density|membrane|protein kinase binding|hemopoiesis|spectrin binding|cytoplasmic vesicle|positive regulation of protein binding|protein homodimerization activity|plasma membrane raft|protein heterodimerization ac…
Add3	7101.633692645691	9390.209820500304	4813.057564791073	0.5125791215857252	-0.9641533790323098	4.77689343124265e-07	1.7726393563775916e-06	Down	18.12911987338452	31.64788215033468	22.54385019224253	47.889523100448464	46.249457402353706	43.837113592041575	27360	adducin 3 (gamma)	GO:0000794,GO:0003779,GO:0005080,GO:0005200,GO:0005516,GO:0005737,GO:0005856,GO:0005886,GO:0005903,GO:0005911,GO:0005938,GO:0014069,GO:0016020,GO:0042493,GO:0045907,GO:0051015,GO:0051016	condensed nuclear chromosome|actin binding|protein kinase C binding|structural constituent of cytoskeleton|calmodulin binding|cytoplasm|cytoskeleton|plasma membrane|brush border|cell-cell junction|cell cortex|postsynaptic density|membrane|response to drug|positive regulation of vasoconstriction|actin filament binding|barbed-end actin filament capping
Adgra1	14.869921808963426	27.15807842857953	2.581765189347308	0.0956679967587734	-3.3858198004781466	0.0105845140828144	0.0192128411303848	Down	0.0	0.0	0.0410083961921188	0.1456438772865372	0.091033592649898	0.1852946767280632	52389	adhesion G protein-coupled receptor A1	GO:0004888,GO:0004930,GO:0005886,GO:0007166,GO:0007186,GO:0014069,GO:0016020,GO:0016021,GO:0098978	transmembrane signaling receptor activity|G protein-coupled receptor activity|plasma membrane|cell surface receptor signaling pathway|G protein-coupled receptor signaling pathway|postsynaptic density|membrane|integral component of membrane|glutamatergic synapse
Adgra2	5848.479487215462	10913.018806481088	783.9401679498303	0.0718380934527505	-3.7991071275960127	5.610782242563855e-05	0.0001530288904971	Down	0.3636923825374847	5.39277258480049	4.527881116528262	42.94870983190469	51.04375350466942	45.13972537025502	78560	adhesion G protein-coupled receptor A2	GO:0001525,GO:0002040,GO:0004888,GO:0004930,GO:0005886,GO:0007165,GO:0007166,GO:0007186,GO:0007417,GO:0009986,GO:0010595,GO:0016020,GO:0016021,GO:0016055,GO:0042995,GO:0043542,GO:0045765,GO:0050920,GO:0090210,GO:0090263,GO:1900747,GO:1990909	angiogenesis|sprouting angiogenesis|transmembrane signaling receptor activity|G protein-coupled receptor activity|plasma membrane|signal transduction|cell surface receptor signaling pathway|G protein-coupled receptor signaling pathway|central nervous system development|cell surface|positive regulation of endothelial cell migration|membrane|integral component of membrane|Wnt signaling pathway|cell…
Adgra3	8418.832250536087	11148.090263295548	5689.5742377766255	0.5103746776194731	-0.9703713437216472	2.0544186940830618e-06	6.963924579022556e-06	Down	23.53533724739169	40.275429008775575	33.799550844252984	58.48801558636446	74.41897084963118	54.260928328202255	70693	adhesion G protein-coupled receptor A3	GO:0004888,GO:0004930,GO:0005886,GO:0007165,GO:0007166,GO:0007186,GO:0009897,GO:0016020,GO:0016021	transmembrane signaling receptor activity|G protein-coupled receptor activity|plasma membrane|signal transduction|cell surface receptor signaling pathway|G protein-coupled receptor signaling pathway|external side of plasma membrane|membrane|integral component of membrane
Adgrb1	504.4093050599833	858.9464777078589	149.87213241210762	0.1744016740164686	-2.519514206815718	7.565461050247242e-23	1.3912555398617817e-21	Down	0.7130150925980901	0.4898965476817932	0.5908168088880549	2.9780188624315915	2.7841475979724173	4.368028567196102	107831	adhesion G protein-coupled receptor B1	GO:0001530,GO:0001786,GO:0001891,GO:0002376,GO:0004888,GO:0004930,GO:0005515,GO:0005576,GO:0005615,GO:0005886,GO:0005887,GO:0005925,GO:0006909,GO:0006910,GO:0006911,GO:0007165,GO:0007166,GO:0007186,GO:0007189,GO:0007399,GO:0007517,GO:0010596,GO:0014069,GO:0016020,GO:0016021,GO:0016525,GO:0030054,GO:0030165,GO:0030425,GO:0031397,GO:0042177,GO:0042995,GO:0043277,GO:0043652,GO:0045087,GO:0045202,GO:…	lipopolysaccharide binding|phosphatidylserine binding|phagocytic cup|immune system process|transmembrane signaling receptor activity|G protein-coupled receptor activity|protein binding|extracellular region|extracellular space|plasma membrane|integral component of plasma membrane|focal adhesion|phagocytosis|phagocytosis, recognition|phagocytosis, engulfment|signal transduction|cell surface recepto…	mmu04115	p53 signaling pathway
Adgrb2	1686.6040340366433	2793.770852508009	579.4372155652774	0.2074734819074899	-2.2690011438031465	3.0544281669269536e-32	1.043480830882736e-30	Down	1.9713859501846296	2.953549543873706	3.0210043900925814	10.70650114294441	13.801474493844792	13.040407579356431	230775	adhesion G protein-coupled receptor B2	GO:0004888,GO:0004930,GO:0005515,GO:0005886,GO:0005887,GO:0007165,GO:0007166,GO:0007186,GO:0007189,GO:0007422,GO:0016020,GO:0016021,GO:0016525,GO:0033173,GO:0051965	transmembrane signaling receptor activity|G protein-coupled receptor activity|protein binding|plasma membrane|integral component of plasma membrane|signal transduction|cell surface receptor signaling pathway|G protein-coupled receptor signaling pathway|adenylate cyclase-activating G protein-coupled receptor signaling pathway|peripheral nervous system development|membrane|integral component of mem…
Adgrb3	83.5076568013496	56.23140500652045	110.78390859617872	1.9696152326289136	0.9779138245067048	0.002946743053522	0.0059690319724837	Up	0.6550412522313429	0.6333407288845095	0.5479061319546843	0.2631403390729052	0.3391816455868062	0.3141014250117328	210933	adhesion G protein-coupled receptor B3	GO:0004888,GO:0004930,GO:0005096,GO:0005515,GO:0005886,GO:0005887,GO:0007165,GO:0007166,GO:0007186,GO:0007189,GO:0007520,GO:0016020,GO:0016021,GO:0016322,GO:0016525,GO:0043083,GO:0048814,GO:0051965,GO:0061743,GO:0098794,GO:0099558	transmembrane signaling receptor activity|G protein-coupled receptor activity|GTPase activator activity|protein binding|plasma membrane|integral component of plasma membrane|signal transduction|cell surface receptor signaling pathway|G protein-coupled receptor signaling pathway|adenylate cyclase-activating G protein-coupled receptor signaling pathway|myoblast fusion|membrane|integral component of…
Adgrd1	22.16028692649329	38.26206767614078	6.058506176845776	0.157429789976046	-2.6672195312708884	0.0013287893628388	0.0028693745540046	Down	0.0712009902147998	0.0378740054750355	0.006210356741626	0.2190435580408984	0.257342916298016	0.2442977686143885	243277	adhesion G protein-coupled receptor D1	GO:0004888,GO:0004930,GO:0005654,GO:0005886,GO:0005887,GO:0007166,GO:0007186,GO:0007189,GO:0016020,GO:0016021	transmembrane signaling receptor activity|G protein-coupled receptor activity|nucleoplasm|plasma membrane|integral component of plasma membrane|cell surface receptor signaling pathway|G protein-coupled receptor signaling pathway|adenylate cyclase-activating G protein-coupled receptor signaling pathway|membrane|integral component of membrane
Adgre1	200.7912708884828	387.4728855374642	14.109656239501172	0.03653957847124	-4.774396198966392	1.2127640677127417e-42	6.977183277059866e-41	Down	0.077094152227151	0.1654020000297821	0.0813649425044674	2.688623453833844	2.7950513461203914	3.208529435116865	13733	adhesion G protein-coupled receptor E1	GO:0002250,GO:0002376,GO:0004888,GO:0004930,GO:0005509,GO:0005886,GO:0005887,GO:0007165,GO:0007166,GO:0007186,GO:0007189,GO:0009897,GO:0016020,GO:0016021,GO:0071944	adaptive immune response|immune system process|transmembrane signaling receptor activity|G protein-coupled receptor activity|calcium ion binding|plasma membrane|integral component of plasma membrane|signal transduction|cell surface receptor signaling pathway|G protein-coupled receptor signaling pathway|adenylate cyclase-activating G protein-coupled receptor signaling pathway|external side of plas…
Adgrf5	625.7592482578889	1239.15845733304	12.360039182737212	0.0100763805852136	-6.6328786709234855	1.410729023167158e-94	5.435899810431777e-92	Down	0.0110263810422011	0.051076748764764	0.0396723077154784	3.005838415212385	3.7340679641513264	3.199924230068296	224792	adhesion G protein-coupled receptor F5	GO:0003094,GO:0004888,GO:0004930,GO:0005886,GO:0006112,GO:0007166,GO:0007186,GO:0009986,GO:0016020,GO:0016021,GO:0019216,GO:0031410,GO:0042593,GO:0043031,GO:0043129,GO:0045177,GO:0045444,GO:0048821,GO:0061626,GO:0071073	glomerular filtration|transmembrane signaling receptor activity|G protein-coupled receptor activity|plasma membrane|energy reserve metabolic process|cell surface receptor signaling pathway|G protein-coupled receptor signaling pathway|cell surface|membrane|integral component of membrane|regulation of lipid metabolic process|cytoplasmic vesicle|glucose homeostasis|negative regulation of macrophage …
Adgrg2	4192.770478912121	5890.00465510347	2495.536302720769	0.4237216481819151	-1.2388112561858984	1.4023731201235658e-20	2.1534680470182912e-19	Down	9.82203758403365	12.216016665277689	10.30410707409201	24.79072067226876	22.689799980889354	27.36962265621691	237175	adhesion G protein-coupled receptor G2	GO:0004888,GO:0004930,GO:0005829,GO:0005886,GO:0005887,GO:0007165,GO:0007166,GO:0007186,GO:0007189,GO:0016020,GO:0016021,GO:0016324	transmembrane signaling receptor activity|G protein-coupled receptor activity|cytosol|plasma membrane|integral component of plasma membrane|signal transduction|cell surface receptor signaling pathway|G protein-coupled receptor signaling pathway|adenylate cyclase-activating G protein-coupled receptor signaling pathway|membrane|integral component of membrane|apical plasma membrane
Adgrg6	4197.204743117406	5439.69219563473	2954.71729060008	0.5432161584275266	-0.8804017004730813	3.5924692988855574e-07	1.3546568915164952e-06	Down	9.11547668017534	13.644570108370331	11.092402125028563	22.039969776917253	17.58253674198954	21.37075636746071	215798	adhesion G protein-coupled receptor G6	GO:0004888,GO:0004930,GO:0005515,GO:0005737,GO:0005886,GO:0005887,GO:0007005,GO:0007165,GO:0007166,GO:0007186,GO:0007189,GO:0009986,GO:0014037,GO:0016020,GO:0016021,GO:0019933,GO:0022011,GO:0042552,GO:0043236,GO:0060347	transmembrane signaling receptor activity|G protein-coupled receptor activity|protein binding|cytoplasm|plasma membrane|integral component of plasma membrane|mitochondrion organization|signal transduction|cell surface receptor signaling pathway|G protein-coupled receptor signaling pathway|adenylate cyclase-activating G protein-coupled receptor signaling pathway|cell surface|Schwann cell different…
Adgrl1	7896.134675145135	10324.98115180548	5467.288198484785	0.5295187567259703	-0.917246306314192	1.948099585746033e-19	2.73311278884217e-18	Down	14.954074709444322	15.195274255564351	14.033588922724473	26.63171040131873	26.15730618479813	29.152661056299717	330814	adhesion G protein-coupled receptor L1	GO:0004888,GO:0004930,GO:0005886,GO:0005887,GO:0007157,GO:0007165,GO:0007166,GO:0007186,GO:0007189,GO:0014069,GO:0015643,GO:0016020,GO:0016021,GO:0016524,GO:0030054,GO:0030246,GO:0030424,GO:0030426,GO:0035584,GO:0042734,GO:0042995,GO:0043005,GO:0045202,GO:0050839,GO:0051965,GO:0090129,GO:0098978,GO:0099056	transmembrane signaling receptor activity|G protein-coupled receptor activity|plasma membrane|integral component of plasma membrane|heterophilic cell-cell adhesion via plasma membrane cell adhesion molecules|signal transduction|cell surface receptor signaling pathway|G protein-coupled receptor signaling pathway|adenylate cyclase-activating G protein-coupled receptor signaling pathway|postsynaptic…
Adgrl2	6531.322996925459	5009.842177207582	8052.803816643332	1.607437128138948	0.6847623103706387	1.1698549520928628e-06	4.097954905121912e-06	Up	25.077896061860667	32.287025693196995	24.303744061845244	16.92182760793827	15.509892361688564	17.368917201847335	99633	adhesion G protein-coupled receptor L2	GO:0004888,GO:0004930,GO:0005887,GO:0007165,GO:0007166,GO:0007186,GO:0007189,GO:0007420,GO:0009617,GO:0016020,GO:0016021,GO:0030165,GO:0030246,GO:0043005,GO:0050808,GO:0051965,GO:0098978,GO:0099055	transmembrane signaling receptor activity|G protein-coupled receptor activity|integral component of plasma membrane|signal transduction|cell surface receptor signaling pathway|G protein-coupled receptor signaling pathway|adenylate cyclase-activating G protein-coupled receptor signaling pathway|brain development|response to bacterium|membrane|integral component of membrane|PDZ domain binding|carbo…
Adgrl3	1762.9839535415824	3144.33083146802	381.6370756151448	0.1214209991128356	-3.041910145319356	1.0751997807915282e-25	2.4304208960347663e-24	Down	0.3902061404380441	1.0544637594643391	0.6298048872967819	5.8156574998563375	5.152218122649667	5.700792486097933	319387	adhesion G protein-coupled receptor L3	GO:0001764,GO:0004888,GO:0004930,GO:0005509,GO:0005515,GO:0005886,GO:0005887,GO:0005911,GO:0007165,GO:0007166,GO:0007186,GO:0007189,GO:0007416,GO:0007420,GO:0016020,GO:0016021,GO:0030054,GO:0030246,GO:0030424,GO:0031987,GO:0042220,GO:0042995,GO:0046872,GO:0050808,GO:0051965,GO:0098742,GO:0098978	neuron migration|transmembrane signaling receptor activity|G protein-coupled receptor activity|calcium ion binding|protein binding|plasma membrane|integral component of plasma membrane|cell-cell junction|signal transduction|cell surface receptor signaling pathway|G protein-coupled receptor signaling pathway|adenylate cyclase-activating G protein-coupled receptor signaling pathway|synapse assembly…
Adgrl4	235.51701068750413	466.1686084044621	4.865412970546085	0.0105809791594151	-6.562383049745426	4.502382940729165e-45	2.8803082218124162e-43	Down	0.006289951533389	0.0368040140880155	0.0482792467590605	2.2881943042545627	3.1199538171737053	3.1310611446956225	170757	adhesion G protein-coupled receptor L4	GO:0004888,GO:0004930,GO:0005509,GO:0005886,GO:0005887,GO:0007165,GO:0007166,GO:0007189,GO:0016020,GO:0016021,GO:0031410,GO:0065003	transmembrane signaling receptor activity|G protein-coupled receptor activity|calcium ion binding|plasma membrane|integral component of plasma membrane|signal transduction|cell surface receptor signaling pathway|adenylate cyclase-activating G protein-coupled receptor signaling pathway|membrane|integral component of membrane|cytoplasmic vesicle|protein-containing complex assembly
Adgrv1	534.1908266424639	679.8857345809299	388.4959187039978	0.571208630947819	-0.8079103162704498	0.0037178945139873	0.0073836502699575	Down	0.6080556236444545	0.3207381808017813	0.3654383609247997	0.6948217716771485	0.6868559128710339	0.8542867480015838	110789	adhesion G protein-coupled receptor V1	GO:0001965,GO:0002141,GO:0002142,GO:0004888,GO:0004930,GO:0005509,GO:0005515,GO:0005576,GO:0005737,GO:0005886,GO:0007154,GO:0007165,GO:0007166,GO:0007186,GO:0007194,GO:0007275,GO:0007399,GO:0007601,GO:0007605,GO:0009986,GO:0010739,GO:0010855,GO:0016020,GO:0016021,GO:0016787,GO:0017022,GO:0030501,GO:0031647,GO:0032391,GO:0032420,GO:0042995,GO:0043235,GO:0045184,GO:0045202,GO:0045494,GO:0048471,GO:…	G-protein alpha-subunit binding|stereocilia ankle link|stereocilia ankle link complex|transmembrane signaling receptor activity|G protein-coupled receptor activity|calcium ion binding|protein binding|extracellular region|cytoplasm|plasma membrane|cell communication|signal transduction|cell surface receptor signaling pathway|G protein-coupled receptor signaling pathway|negative regulation of adeny…
Adh1	35.48824749913924	61.91184505181055	9.064649946467927	0.1470985605817515	-2.765144965573539	0.0002578774815383	0.0006315997031204	Down	0.0184343618815814	0.3056142982835667	0.1768688322561586	1.0050571060715503	1.169156075829316	1.147050058897236	11522	alcohol dehydrogenase 1 (class I)	GO:0001523,GO:0004022,GO:0004024,GO:0004745,GO:0005622,GO:0005654,GO:0005737,GO:0005739,GO:0005829,GO:0005886,GO:0006068,GO:0006069,GO:0008270,GO:0016491,GO:0032526,GO:0033574,GO:0035276,GO:0036094,GO:0042572,GO:0042573,GO:0042802,GO:0046186,GO:0046872,GO:0048149,GO:0048545,GO:0051287	retinoid metabolic process|alcohol dehydrogenase (NAD+) activity|alcohol dehydrogenase activity, zinc-dependent|NAD-retinol dehydrogenase activity|intracellular anatomical structure|nucleoplasm|cytoplasm|mitochondrion|cytosol|plasma membrane|ethanol catabolic process|ethanol oxidation|zinc ion binding|oxidoreductase activity|response to retinoic acid|response to testosterone|ethanol binding|small…	mmu00010,mmu00071,mmu00350,mmu00620,mmu00830,mmu00980,mmu00982,mmu05204	Glycolysis / Gluconeogenesis|Fatty acid degradation|Tyrosine metabolism|Pyruvate metabolism|Retinol metabolism|Metabolism of xenobiotics by cytochrome P450|Drug metabolism - cytochrome P450|Chemical carcinogenesis
Adh5	4291.408101287857	3128.79444440237	5454.021758173344	1.7431388747290248	0.8016875126085354	2.435553602334768e-15	2.3245787809380632e-14	Up	85.01172623077585	83.53104049841608	78.71511208992986	46.95727340201099	45.15628339213912	47.1765648335672	11532	alcohol dehydrogenase 5 (class III), chi polypeptide	GO:0001523,GO:0003016,GO:0004022,GO:0004024,GO:0005504,GO:0005634,GO:0005737,GO:0005739,GO:0005829,GO:0006068,GO:0006069,GO:0008270,GO:0010430,GO:0016491,GO:0018119,GO:0018467,GO:0032496,GO:0042802,GO:0045777,GO:0046294,GO:0046872,GO:0051409,GO:0051775,GO:0051903,GO:0106321,GO:0106322	retinoid metabolic process|respiratory system process|alcohol dehydrogenase (NAD+) activity|alcohol dehydrogenase activity, zinc-dependent|fatty acid binding|nucleus|cytoplasm|mitochondrion|cytosol|ethanol catabolic process|ethanol oxidation|zinc ion binding|fatty acid omega-oxidation|oxidoreductase activity|peptidyl-cysteine S-nitrosylation|formaldehyde dehydrogenase activity|response to lipopol…	mmu00010,mmu00071,mmu00350,mmu00620,mmu00830,mmu00980,mmu00982,mmu05204	Glycolysis / Gluconeogenesis|Fatty acid degradation|Tyrosine metabolism|Pyruvate metabolism|Retinol metabolism|Metabolism of xenobiotics by cytochrome P450|Drug metabolism - cytochrome P450|Chemical carcinogenesis
Adhfe1	54.231264174253255	86.53552524814575	21.927003100360707	0.2537916563077323	-1.9782834551855968	0.0001262160508617	0.0003241990664033	Down	0.098286016671324	0.2580554676321582	0.1378241055569873	0.8030849028582802	0.5868563577170798	0.5089987846296686	76187	alcohol dehydrogenase, iron containing, 1	GO:0004022,GO:0005739,GO:0006539,GO:0016491,GO:0046872,GO:0047988	alcohol dehydrogenase (NAD+) activity|mitochondrion|glutamate catabolic process via 2-oxoglutarate|oxidoreductase activity|metal ion binding|hydroxyacid-oxoacid transhydrogenase activity
Adipor2	7092.662331973821	8883.989347684721	5301.335316262918	0.5967349033604237	-0.744837931481525	4.280209802855991e-14	3.625705328400866e-13	Down	29.41554784735357	32.639751472762	31.62624170673052	48.73959345749947	54.78695244344603	50.55452152716887	68465	adiponectin receptor 2	GO:0001934,GO:0005515,GO:0005886,GO:0006629,GO:0006631,GO:0009755,GO:0010629,GO:0016020,GO:0016021,GO:0019395,GO:0030308,GO:0031226,GO:0033211,GO:0038023,GO:0042593,GO:0042802,GO:0046326,GO:0046872,GO:0055100,GO:0061042,GO:0061871,GO:0097003,GO:0120162	positive regulation of protein phosphorylation|protein binding|plasma membrane|lipid metabolic process|fatty acid metabolic process|hormone-mediated signaling pathway|negative regulation of gene expression|membrane|integral component of membrane|fatty acid oxidation|negative regulation of cell growth|intrinsic component of plasma membrane|adiponectin-activated signaling pathway|signaling receptor…	mmu04152,mmu04211,mmu04920,mmu04932	AMPK signaling pathway|Longevity regulating pathway|Adipocytokine signaling pathway|Non-alcoholic fatty liver disease
Adk	526.7392804929727	896.0701468185981	157.40841416734685	0.1757913101081426	-2.5080643393875626	1.270181669137793e-15	1.2534627799847576e-14	Down	0.3932975786207451	1.031038711351672	0.5599388618100738	3.5420171877245488	3.939154382763802	3.541652191102492	11534	adenosine kinase	GO:0000166,GO:0004001,GO:0005524,GO:0005634,GO:0005654,GO:0005737,GO:0005829,GO:0005886,GO:0006166,GO:0006175,GO:0010613,GO:0016301,GO:0016310,GO:0016740,GO:0016773,GO:0042102,GO:0044342,GO:0046085,GO:0046872	nucleotide binding|adenosine kinase activity|ATP binding|nucleus|nucleoplasm|cytoplasm|cytosol|plasma membrane|purine ribonucleoside salvage|dATP biosynthetic process|positive regulation of cardiac muscle hypertrophy|kinase activity|phosphorylation|transferase activity|phosphotransferase activity, alcohol group as acceptor|positive regulation of T cell proliferation|type B pancreatic cell prolife…	mmu00230	Purine metabolism
Adm	776.5808299388485	1087.859618771742	465.3020411059552	0.4276161039003686	-1.2256119093225957	7.882477527781515e-09	3.6790076100792095e-08	Down	9.948961631924917	6.3417223729952825	9.172260311283589	17.79872947768242	20.04561016228125	20.80727547685685	11535	adrenomedullin	GO:0001570,GO:0001843,GO:0002026,GO:0002031,GO:0003073,GO:0005179,GO:0005576,GO:0005615,GO:0005737,GO:0007189,GO:0007204,GO:0007507,GO:0008209,GO:0008284,GO:0008285,GO:0009611,GO:0010460,GO:0019731,GO:0031102,GO:0031623,GO:0031700,GO:0032496,GO:0035809,GO:0043065,GO:0043116,GO:0045766,GO:0045906,GO:0046879,GO:0048589,GO:0050829,GO:0050830,GO:0055074,GO:0060670,GO:0060712,GO:0061844,GO:0097084,GO:…	vasculogenesis|neural tube closure|regulation of the force of heart contraction|G protein-coupled receptor internalization|regulation of systemic arterial blood pressure|hormone activity|extracellular region|extracellular space|cytoplasm|adenylate cyclase-activating G protein-coupled receptor signaling pathway|positive regulation of cytosolic calcium ion concentration|heart development|androgen m…	mmu04080,mmu04270	Neuroactive ligand-receptor interaction|Vascular smooth muscle contraction
Adm2	47.21614722946394	90.21372952871222	4.218564930215633	0.0471381571758474	-4.4069608309582575	1.1131928399884391e-09	5.769312532301673e-09	Down	0.0198971810447577	0.0388077251785803	0.1909038782672406	1.5711059517417292	2.1094981736601617	1.5425156239251068	223780	adrenomedullin 2	GO:0001525,GO:0005179,GO:0005576,GO:0006468,GO:0007189,GO:0007586,GO:0007631,GO:0010628,GO:0044877,GO:0045766,GO:0045776	angiogenesis|hormone activity|extracellular region|protein phosphorylation|adenylate cyclase-activating G protein-coupled receptor signaling pathway|digestion|feeding behavior|positive regulation of gene expression|protein-containing complex binding|positive regulation of angiogenesis|negative regulation of blood pressure
Ado	3019.6996413877287	1809.4212057237132	4229.978077051743	2.3376027094802208	1.2250297554611898	1.164178900186412e-20	1.801053239700155e-19	Up	26.26811964979712	21.50885646363357	24.92426432335696	10.076866046094086	10.406032795366793	10.093308660211669	211488	2-aminoethanethiol (cysteamine) dioxygenase	GO:0005515,GO:0005739,GO:0016491,GO:0016702,GO:0046872,GO:0047800,GO:0051213	protein binding|mitochondrion|oxidoreductase activity|oxidoreductase activity, acting on single donors with incorporation of molecular oxygen, incorporation of two atoms of oxygen|metal ion binding|cysteamine dioxygenase activity|dioxygenase activity	mmu00430	Taurine and hypotaurine metabolism
Adora1	120.81588488910764	193.4050862942588	48.226683483956464	0.2489180247336492	-2.0062573918793247	2.048144489306875e-07	7.97548908186266e-07	Down	0.3015330027342517	0.2007055571828468	0.1790944426546377	0.8098441406441667	1.2096929340065188	0.6737485091782432	11539	adenosine A1 receptor	GO:0000186,GO:0001609,GO:0001659,GO:0001664,GO:0001666,GO:0001883,GO:0001973,GO:0002087,GO:0002674,GO:0002686,GO:0002793,GO:0003084,GO:0003085,GO:0003093,GO:0004930,GO:0005515,GO:0005783,GO:0005886,GO:0006612,GO:0007165,GO:0007186,GO:0007193,GO:0008285,GO:0012505,GO:0014050,GO:0014069,GO:0016020,GO:0016021,GO:0016042,GO:0016323,GO:0030425,GO:0030673,GO:0031072,GO:0031683,GO:0032229,GO:0032244,GO:…	activation of MAPKK activity|G protein-coupled adenosine receptor activity|temperature homeostasis|G protein-coupled receptor binding|response to hypoxia|purine nucleoside binding|G protein-coupled adenosine receptor signaling pathway|regulation of respiratory gaseous exchange by nervous system process|negative regulation of acute inflammatory response|negative regulation of leukocyte migration|p…	mmu04022,mmu04024,mmu04071,mmu04080,mmu04923,mmu04924,mmu05032	cGMP-PKG signaling pathway|cAMP signaling pathway|Sphingolipid signaling pathway|Neuroactive ligand-receptor interaction|Regulation of lipolysis in adipocytes|Renin secretion|Morphine addiction
Adora2a	217.3014632959309	418.421636018425	16.181290573436726	0.0386557735740409	-4.69317228055179	5.2050378346368016e-33	1.8789165987385003e-31	Down	0.1403616358483456	0.1967672940695206	0.0841688974153798	2.762535588913108	4.8579594338526615	3.0693540429696107	11540	adenosine A2a receptor	GO:0001609,GO:0001963,GO:0001973,GO:0001975,GO:0004930,GO:0005882,GO:0005886,GO:0005887,GO:0006355,GO:0006469,GO:0007165,GO:0007186,GO:0007189,GO:0007205,GO:0007271,GO:0007626,GO:0008285,GO:0012505,GO:0014049,GO:0014057,GO:0014061,GO:0014069,GO:0016020,GO:0016021,GO:0019899,GO:0030424,GO:0030425,GO:0030673,GO:0031000,GO:0031802,GO:0032230,GO:0032279,GO:0035249,GO:0035810,GO:0035815,GO:0040013,GO:…	G protein-coupled adenosine receptor activity|synaptic transmission, dopaminergic|G protein-coupled adenosine receptor signaling pathway|response to amphetamine|G protein-coupled receptor activity|intermediate filament|plasma membrane|integral component of plasma membrane|regulation of transcription, DNA-templated|negative regulation of protein kinase activity|signal transduction|G protein-couple…	mmu04015,mmu04020,mmu04024,mmu04080,mmu04270,mmu05012,mmu05034	Rap1 signaling pathway|Calcium signaling pathway|cAMP signaling pathway|Neuroactive ligand-receptor interaction|Vascular smooth muscle contraction|Parkinson disease|Alcoholism
Adpgk	1886.0832162010795	1454.0698559451096	2318.0965764570487	1.5941250016446509	0.672764761186665	2.541973093334163e-07	9.76534945129927e-07	Up	25.74292613249027	21.649339446891428	24.28794871412008	14.236279972672277	14.801123134064763	15.171301056643191	72141	ADP-dependent glucokinase	GO:0005576,GO:0005783,GO:0005975,GO:0006006,GO:0006096,GO:0016301,GO:0016310,GO:0016740,GO:0016773,GO:0043843,GO:0046872	extracellular region|endoplasmic reticulum|carbohydrate metabolic process|glucose metabolic process|glycolytic process|kinase activity|phosphorylation|transferase activity|phosphotransferase activity, alcohol group as acceptor|ADP-specific glucokinase activity|metal ion binding	mmu00010	Glycolysis / Gluconeogenesis
Adprhl1	94.46666451586924	140.7974987516939	48.13583028004451	0.3420656913862006	-1.5476546834127436	0.0010532525521322	0.0023243662142086	Down	0.5554094837870021	1.0832780060601568	1.0124884829734813	3.515426660888158	2.663822015299893	1.3786033336106356	234072	ADP-ribosylhydrolase like 1	GO:0000287,GO:0003875,GO:0005096,GO:0006886,GO:0016787,GO:0051725,GO:0090630	magnesium ion binding|ADP-ribosylarginine hydrolase activity|GTPase activator activity|intracellular protein transport|hydrolase activity|protein de-ADP-ribosylation|activation of GTPase activity
Adprhl2	2114.728380936197	1348.6050641794673	2880.851697692926	2.13580132693806	1.0947774532184569	3.1417116330738887e-12	2.201057930164957e-11	Up	57.10912756812075	49.4702895124961	54.3587350297241	23.4787313775088	28.897464975964716	21.684178065524893	100206	ADP-ribosylhydrolase like 2	GO:0000287,GO:0004553,GO:0004649,GO:0005634,GO:0005654,GO:0005694,GO:0005737,GO:0005739,GO:0006281,GO:0006974,GO:0016604,GO:0016787,GO:0046872,GO:0061463,GO:0071451,GO:0090734,GO:0140290,GO:0140292	magnesium ion binding|hydrolase activity, hydrolyzing O-glycosyl compounds|poly(ADP-ribose) glycohydrolase activity|nucleus|nucleoplasm|chromosome|cytoplasm|mitochondrion|DNA repair|cellular response to DNA damage stimulus|nuclear body|hydrolase activity|metal ion binding|O-acetyl-ADP-ribose deacetylase activity|cellular response to superoxide|site of DNA damage|peptidyl-serine ADP-deribosylation…
Adra1a	6.958970796223742	13.917941592447471	0.0	0.0130874795528863	-6.25566890659935	0.0003118134195511	0.00075246672714	Down	0.0	0.0	0.0	0.0307970667041307	0.0186078221856994	0.0167097191145401	11549	adrenergic receptor, alpha 1a	GO:0001985,GO:0001994,GO:0001996,GO:0001997,GO:0003084,GO:0004930,GO:0004935,GO:0004937,GO:0005634,GO:0005654,GO:0005737,GO:0005829,GO:0005886,GO:0005887,GO:0006937,GO:0007165,GO:0007186,GO:0007200,GO:0007202,GO:0007204,GO:0007267,GO:0007512,GO:0007568,GO:0009725,GO:0010460,GO:0010507,GO:0010613,GO:0016020,GO:0016021,GO:0019229,GO:0030018,GO:0030315,GO:0031965,GO:0032230,GO:0035024,GO:0035265,GO:…	negative regulation of heart rate involved in baroreceptor response to increased systemic arterial blood pressure|norepinephrine-epinephrine vasoconstriction involved in regulation of systemic arterial blood pressure|positive regulation of heart rate by epinephrine-norepinephrine|positive regulation of the force of heart contraction by epinephrine-norepinephrine|positive regulation of systemic ar…	mmu04020,mmu04022,mmu04080,mmu04152,mmu04261,mmu04270,mmu04970	Calcium signaling pathway|cGMP-PKG signaling pathway|Neuroactive ligand-receptor interaction|AMPK signaling pathway|Adrenergic signaling in cardiomyocytes|Vascular smooth muscle contraction|Salivary secretion
Adra1b	68.56731707721454	106.9432351586072	30.191398995821903	0.2820469563220888	-1.825992726541365	0.0001271302853821	0.0003263746046632	Down	0.2395042441678108	0.2595179148984919	0.0957469992236778	0.7754736302615697	0.5793861639476197	0.7125649230753032	11548	adrenergic receptor, alpha 1b	GO:0001974,GO:0001975,GO:0001987,GO:0001996,GO:0001997,GO:0004930,GO:0004935,GO:0004937,GO:0005634,GO:0005737,GO:0005886,GO:0005887,GO:0006937,GO:0007165,GO:0007186,GO:0007200,GO:0007204,GO:0007267,GO:0007512,GO:0007626,GO:0008542,GO:0009725,GO:0014704,GO:0016020,GO:0016021,GO:0019229,GO:0030315,GO:0031965,GO:0035024,GO:0035265,GO:0042593,GO:0043278,GO:0043410,GO:0045818,GO:0045819,GO:0045907,GO:…	blood vessel remodeling|response to amphetamine|vasoconstriction of artery involved in baroreceptor response to lowering of systemic arterial blood pressure|positive regulation of heart rate by epinephrine-norepinephrine|positive regulation of the force of heart contraction by epinephrine-norepinephrine|G protein-coupled receptor activity|adrenergic receptor activity|alpha1-adrenergic receptor ac…	mmu04020,mmu04022,mmu04080,mmu04261,mmu04270,mmu04970	Calcium signaling pathway|cGMP-PKG signaling pathway|Neuroactive ligand-receptor interaction|Adrenergic signaling in cardiomyocytes|Vascular smooth muscle contraction|Salivary secretion
Adrb2	324.8223536370105	22.90206580204573	626.7426414719753	27.255276526107323	4.7684636525248845	3.165724436336123e-23	6.029067607546346e-22	Up	8.593670538586238	4.4511554297048725	8.004955509709731	0.2674892869421137	0.4202095658369983	0.0696638426337172	11555	adrenergic receptor, beta 2	GO:0001540,GO:0001965,GO:0001993,GO:0002024,GO:0002025,GO:0002028,GO:0002032,GO:0002086,GO:0003059,GO:0004930,GO:0004935,GO:0004941,GO:0005515,GO:0005634,GO:0005737,GO:0005768,GO:0005794,GO:0005886,GO:0005887,GO:0005901,GO:0006898,GO:0006940,GO:0007165,GO:0007186,GO:0007189,GO:0007190,GO:0008179,GO:0008284,GO:0008306,GO:0009409,GO:0010739,GO:0010765,GO:0015459,GO:0016020,GO:0016021,GO:0016324,GO:…	amyloid-beta binding|G-protein alpha-subunit binding|regulation of systemic arterial blood pressure by norepinephrine-epinephrine|diet induced thermogenesis|norepinephrine-epinephrine-mediated vasodilation involved in regulation of systemic arterial blood pressure|regulation of sodium ion transport|desensitization of G protein-coupled receptor signaling pathway by arrestin|diaphragm contraction|p…	mmu04020,mmu04022,mmu04024,mmu04080,mmu04261,mmu04923,mmu04924,mmu04970	Calcium signaling pathway|cGMP-PKG signaling pathway|cAMP signaling pathway|Neuroactive ligand-receptor interaction|Adrenergic signaling in cardiomyocytes|Regulation of lipolysis in adipocytes|Renin secretion|Salivary secretion
Adrb3	5.551487858969886	0.3478421944942673	10.7551335234455	30.025919714825505	4.9081365322486175	0.0096893347186331	0.0177218883930932	Up	0.1695591841485198	0.0174058145410495	0.0941854033828493	0.0	0.0	0.0091031593489924	11556	adrenergic receptor, beta 3	GO:0002024,GO:0002025,GO:0004930,GO:0004935,GO:0004939,GO:0005634,GO:0005886,GO:0005887,GO:0007165,GO:0007186,GO:0007189,GO:0007190,GO:0009409,GO:0015052,GO:0016020,GO:0016021,GO:0031649,GO:0031699,GO:0040015,GO:0042755,GO:0042803,GO:0043235,GO:0043410,GO:0050873,GO:0051379,GO:0051380,GO:0071880,GO:0120162	diet induced thermogenesis|norepinephrine-epinephrine-mediated vasodilation involved in regulation of systemic arterial blood pressure|G protein-coupled receptor activity|adrenergic receptor activity|beta-adrenergic receptor activity|nucleus|plasma membrane|integral component of plasma membrane|signal transduction|G protein-coupled receptor signaling pathway|adenylate cyclase-activating G protein…	mmu04020,mmu04022,mmu04080,mmu04714,mmu04923,mmu04924,mmu04970	Calcium signaling pathway|cGMP-PKG signaling pathway|Neuroactive ligand-receptor interaction|Thermogenesis|Regulation of lipolysis in adipocytes|Renin secretion|Salivary secretion
Adrm1	4124.459657416806	2307.0845981060265	5941.834716727585	2.5754322450921907	1.36481458589491	5.1383680167634524e-14	4.3195139355532033e-13	Up	124.84936683067066	84.42404712379602	107.9781993044926	43.37300040192969	36.18378268521963	41.646132252881735	56436	adhesion regulating molecule 1	GO:0000502,GO:0001541,GO:0002020,GO:0005515,GO:0005634,GO:0005654,GO:0005737,GO:0005829,GO:0005886,GO:0006368,GO:0006511,GO:0007286,GO:0008541,GO:0033081,GO:0042699,GO:0043130,GO:0043248,GO:0048477,GO:0048538,GO:0060009,GO:0060399,GO:0060612,GO:0061133,GO:0070628,GO:0072520	proteasome complex|ovarian follicle development|protease binding|protein binding|nucleus|nucleoplasm|cytoplasm|cytosol|plasma membrane|transcription elongation from RNA polymerase II promoter|ubiquitin-dependent protein catabolic process|spermatid development|proteasome regulatory particle, lid subcomplex|regulation of T cell differentiation in thymus|follicle-stimulating hormone signaling pathwa…	mmu03050,mmu05010,mmu05012,mmu05014,mmu05016,mmu05017,mmu05020,mmu05022,mmu05169	Proteasome|Alzheimer disease|Parkinson disease|Amyotrophic lateral sclerosis|Huntington disease|Spinocerebellar ataxia|Prion disease|Pathways of neurodegeneration - multiple diseases|Epstein-Barr virus infection
Adsl	1804.616945167028	1245.215057296262	2364.0188330377937	1.8981943432477124	0.9246277076836862	1.7906401025927972e-14	1.568135087730447e-13	Up	16.426848947139465	16.942342527296308	15.353567838874463	8.711584179304372	8.640953956730796	7.835230507598709	11564	adenylosuccinate lyase	GO:0003824,GO:0004018,GO:0005739,GO:0005829,GO:0006163,GO:0006164,GO:0006167,GO:0007584,GO:0009060,GO:0009152,GO:0009156,GO:0016829,GO:0032991,GO:0042802,GO:0044208,GO:0070626	catalytic activity|N6-(1,2-dicarboxyethyl)AMP AMP-lyase (fumarate-forming) activity|mitochondrion|cytosol|purine nucleotide metabolic process|purine nucleotide biosynthetic process|AMP biosynthetic process|response to nutrient|aerobic respiration|purine ribonucleotide biosynthetic process|ribonucleoside monophosphate biosynthetic process|lyase activity|protein-containing complex|identical protein…	mmu00230,mmu00250	Purine metabolism|Alanine, aspartate and glutamate metabolism
Adss	3640.2145383035217	2594.1871493351628	4686.24192727188	1.80635216680564	0.8530791883748031	6.44484544320699e-12	4.369257125552234e-11	Up	49.92321966930346	46.04154291503093	44.35625065955009	27.37737030903717	23.94004803007395	24.961790009528183	11566	adenylosuccinate synthetase, non muscle	GO:0000166,GO:0004019,GO:0005525,GO:0005737,GO:0005739,GO:0005829,GO:0006164,GO:0006167,GO:0006531,GO:0016874,GO:0044208,GO:0046040,GO:0046872	nucleotide binding|adenylosuccinate synthase activity|GTP binding|cytoplasm|mitochondrion|cytosol|purine nucleotide biosynthetic process|AMP biosynthetic process|aspartate metabolic process|ligase activity|'de novo' AMP biosynthetic process|IMP metabolic process|metal ion binding	mmu00230,mmu00250	Purine metabolism|Alanine, aspartate and glutamate metabolism
Adssl1	308.0614713147263	485.6602707458974	130.462671883555	0.2688048379600463	-1.89536899085493	2.0404660149154604e-10	1.1578393976433134e-09	Down	1.2545555927751628	2.517215098671612	1.826281791557561	8.038221840278995	6.784168505310342	5.516026623949761	11565	adenylosuccinate synthetase like 1	GO:0000166,GO:0003924,GO:0004019,GO:0005515,GO:0005525,GO:0005737,GO:0006163,GO:0006164,GO:0006167,GO:0006531,GO:0009168,GO:0016020,GO:0016874,GO:0042802,GO:0044208,GO:0046040,GO:0046872,GO:0051015	nucleotide binding|GTPase activity|adenylosuccinate synthase activity|protein binding|GTP binding|cytoplasm|purine nucleotide metabolic process|purine nucleotide biosynthetic process|AMP biosynthetic process|aspartate metabolic process|purine ribonucleoside monophosphate biosynthetic process|membrane|ligase activity|identical protein binding|'de novo' AMP biosynthetic process|IMP metabolic proces…	mmu00230,mmu00250	Purine metabolism|Alanine, aspartate and glutamate metabolism
Aebp1	7673.724943830112	12188.090758143975	3159.359129516243	0.2592309043879494	-1.9476903745449208	6.619327681236636e-35	2.668507064486857e-33	Down	12.575100301690393	18.76010151852944	13.993411399522287	59.19925994647294	56.09772309233772	55.89222006643683	11568	AE binding protein 1	GO:0000122,GO:0000977,GO:0001227,GO:0003677,GO:0004180,GO:0004181,GO:0005516,GO:0005518,GO:0005576,GO:0005615,GO:0005634,GO:0005737,GO:0006355,GO:0006508,GO:0006518,GO:0008270,GO:0016485,GO:1904026	negative regulation of transcription by RNA polymerase II|RNA polymerase II transcription regulatory region sequence-specific DNA binding|DNA-binding transcription repressor activity, RNA polymerase II-specific|DNA binding|carboxypeptidase activity|metallocarboxypeptidase activity|calmodulin binding|collagen binding|extracellular region|extracellular space|nucleus|cytoplasm|regulation of transcri…
Aebp2	7028.642274965571	3580.422970430371	10476.86157950077	2.926063037979745	1.5489608506797905	6.859584813193315e-25	1.4590046311912714e-23	Up	36.78142936074837	27.777702258639263	28.736730507504912	10.195797906943357	10.6951019518395	10.486185399932063	11569	AE binding protein 2	GO:0000122,GO:0001227,GO:0003677,GO:0005634,GO:0005654,GO:0006325,GO:0006355,GO:0006357,GO:0035098,GO:0046872	negative regulation of transcription by RNA polymerase II|DNA-binding transcription repressor activity, RNA polymerase II-specific|DNA binding|nucleus|nucleoplasm|chromatin organization|regulation of transcription, DNA-templated|regulation of transcription by RNA polymerase II|ESC/E(Z) complex|metal ion binding			zf-C2H2
Aen	6428.43628317694	1021.950545529944	11834.922020823931	11.579937485470698	3.533555559816856	9.527960903601416e-117	6.314751368470874e-114	Up	64.76891359609071	53.9231895578377	58.59581180254887	5.788476561248107	4.539579502892353	4.705858591196369	68048	apoptosis enhancing nuclease	GO:0003676,GO:0004518,GO:0004527,GO:0005634,GO:0005654,GO:0005730,GO:0006915,GO:0006974,GO:0010212,GO:0016787,GO:0031965,GO:0042771	nucleic acid binding|nuclease activity|exonuclease activity|nucleus|nucleoplasm|nucleolus|apoptotic process|cellular response to DNA damage stimulus|response to ionizing radiation|hydrolase activity|nuclear membrane|intrinsic apoptotic signaling pathway in response to DNA damage by p53 class mediator
Afap1l1	2174.585853376524	3333.0650321232188	1016.1066746298276	0.3049168395607666	-1.7135122670062553	9.153012390224503e-16	9.157986853480063e-15	Down	5.2366480421116535	9.998993426051738	7.703944800539207	23.307090667036142	25.115700664383503	25.167825389392945	106877	actin filament associated protein 1-like 1	GO:0005515,GO:0005737,GO:0005829,GO:0005856,GO:0017124,GO:0030054,GO:0042995	protein binding|cytoplasm|cytosol|cytoskeleton|SH3 domain binding|cell junction|cell projection
Aff3	1421.8488606967858	2560.03369514454	283.6640262490312	0.1108235229882075	-3.173663959921184	2.270951417382802e-06	7.644736699434304e-06	Down	0.204535505908768	1.2683888685029676	0.7522609093641244	6.741648006156884	6.684671031688793	6.09062085147484	16764	AF4/FMR2 family, member 3	GO:0003677,GO:0003690,GO:0003700,GO:0005634,GO:0005654,GO:0005829,GO:0006351,GO:0006355,GO:0010468,GO:0016604,GO:0032783,GO:0034612,GO:0035116	DNA binding|double-stranded DNA binding|DNA-binding transcription factor activity|nucleus|nucleoplasm|cytosol|transcription, DNA-templated|regulation of transcription, DNA-templated|regulation of gene expression|nuclear body|super elongation complex|response to tumor necrosis factor|embryonic hindlimb morphogenesis			AF-4
Afmid	273.04572400826345	340.5011740508536	205.5902739656732	0.6040700871586611	-0.7272121471083481	0.0060923727420426	0.0116268744486183	Down	0.7374431321045297	0.8207797741447417	0.8844265024503726	0.9569275654016176	1.3316417665979736	1.6884382873093449	71562	arylformamidase	GO:0004061,GO:0005634,GO:0005737,GO:0005829,GO:0006569,GO:0016787,GO:0019441	arylformamidase activity|nucleus|cytoplasm|cytosol|tryptophan catabolic process|hydrolase activity|tryptophan catabolic process to kynurenine	mmu00380,mmu00630	Tryptophan metabolism|Glyoxylate and dicarboxylate metabolism
Agap1	2827.71544497517	4303.706984856509	1351.7239050938313	0.3141221734271788	-1.6706023105591914	9.491191416112626e-08	3.871480811757021e-07	Down	1.7144014271492327	5.3022224103634885	3.8509980733996216	11.541929610213518	10.326619801118538	11.864805731976958	347722	ArfGAP with GTPase domain, ankyrin repeat and PH domain 1	GO:0000166,GO:0003924,GO:0005096,GO:0005525,GO:0005543,GO:0005634,GO:0005737,GO:0005829,GO:0015031,GO:0046872	nucleotide binding|GTPase activity|GTPase activator activity|GTP binding|phospholipid binding|nucleus|cytoplasm|cytosol|protein transport|metal ion binding	mmu04144	Endocytosis
Agap2	267.6439987934062	497.9463084245493	37.34168916226303	0.0751515152144691	-3.734053997537765	9.789983041092069e-13	7.264228795694336e-12	Down	0.0376846415312678	0.306252597773573	0.1245394010006035	2.00343057564509	1.7717358853105136	2.2893442171866827	216439	ArfGAP with GTPase domain, ankyrin repeat and PH domain 2	GO:0000166,GO:0003924,GO:0005096,GO:0005515,GO:0005524,GO:0005525,GO:0005634,GO:0005654,GO:0005737,GO:0005768,GO:0005829,GO:0014068,GO:0016197,GO:0019901,GO:0030036,GO:0030295,GO:0033601,GO:0035014,GO:0042177,GO:0043066,GO:0043524,GO:0045860,GO:0045944,GO:0046427,GO:0046872,GO:0060749,GO:0090543,GO:2001240	nucleotide binding|GTPase activity|GTPase activator activity|protein binding|ATP binding|GTP binding|nucleus|nucleoplasm|cytoplasm|endosome|cytosol|positive regulation of phosphatidylinositol 3-kinase signaling|endosomal transport|protein kinase binding|actin cytoskeleton organization|protein kinase activator activity|positive regulation of mammary gland epithelial cell proliferation|phosphatidyl…	mmu04068,mmu04144	FoxO signaling pathway|Endocytosis
Agbl2	503.053005209498	124.77835595725747	881.3276544617382	7.054998790622471	2.818645835513806	2.3130849102369146e-23	4.435822208068918e-22	Up	4.717197575734256	3.760551346633549	3.5843186920709584	0.51348353944761	0.7843908033066429	0.3824893342238232	271813	ATP/GTP binding protein-like 2	GO:0004180,GO:0004181,GO:0005737,GO:0005814,GO:0005829,GO:0005856,GO:0006508,GO:0008233,GO:0008237,GO:0008270,GO:0016787,GO:0035610,GO:0036064,GO:0042995,GO:0046872	carboxypeptidase activity|metallocarboxypeptidase activity|cytoplasm|centriole|cytosol|cytoskeleton|proteolysis|peptidase activity|metallopeptidase activity|zinc ion binding|hydrolase activity|protein side chain deglutamylation|ciliary basal body|cell projection|metal ion binding
Agbl4	12.78144965125404	22.63345853822408	2.9294407642840103	0.1300883425932148	-2.942436409053657	0.0049444867307677	0.0095976101970584	Down	0.0039562715986666	0.0270072756566008	0.0037958522363798	0.0632222075074641	0.1048609309670224	0.0928193156537428	78933	ATP/GTP binding protein-like 4	GO:0004180,GO:0004181,GO:0005515,GO:0005737,GO:0005794,GO:0005814,GO:0005829,GO:0005856,GO:0006508,GO:0008233,GO:0008237,GO:0008270,GO:0008285,GO:0015631,GO:0016787,GO:0021954,GO:0035608,GO:0035609,GO:0035610,GO:0036064,GO:0042995,GO:0046872,GO:0051607,GO:0098930,GO:0098957,GO:0098958,GO:0120222,GO:2000060	carboxypeptidase activity|metallocarboxypeptidase activity|protein binding|cytoplasm|Golgi apparatus|centriole|cytosol|cytoskeleton|proteolysis|peptidase activity|metallopeptidase activity|zinc ion binding|negative regulation of cell population proliferation|tubulin binding|hydrolase activity|central nervous system neuron development|protein deglutamylation|C-terminal protein deglutamylation|prot…
Ager	696.1181335935678	534.8782760071488	857.3579911799866	1.6029819631370743	0.6807581922802998	0.0011000130988765	0.0024191819797299	Up	12.386198232821355	13.424584461655462	13.579545176090749	5.887179101967564	9.685114556954144	8.586486754921577	11596	advanced glycosylation end product-specific receptor	GO:0001540,GO:0001650,GO:0001666,GO:0001774,GO:0001914,GO:0001933,GO:0001934,GO:0001937,GO:0005515,GO:0005576,GO:0005615,GO:0005634,GO:0005737,GO:0005829,GO:0005886,GO:0006954,GO:0007162,GO:0007259,GO:0007611,GO:0008201,GO:0009897,GO:0009925,GO:0009986,GO:0010255,GO:0010508,GO:0010596,GO:0010628,GO:0010718,GO:0010763,GO:0014002,GO:0014911,GO:0016020,GO:0016021,GO:0016324,GO:0023056,GO:0023057,GO:…	amyloid-beta binding|fibrillar center|response to hypoxia|microglial cell activation|regulation of T cell mediated cytotoxicity|negative regulation of protein phosphorylation|positive regulation of protein phosphorylation|negative regulation of endothelial cell proliferation|protein binding|extracellular region|extracellular space|nucleus|cytoplasm|cytosol|plasma membrane|inflammatory response|ne…	mmu04613,mmu04933,mmu05010,mmu05022,mmu05415,mmu05417	Neutrophil extracellular trap formation|AGE-RAGE signaling pathway in diabetic complications|Alzheimer disease|Pathways of neurodegeneration - multiple diseases|Diabetic cardiomyopathy|Lipid and atherosclerosis
Agfg2	1394.3366572706702	1882.9090377347336	905.764276806606	0.4810914891041689	-1.0556168176784473	9.045345451254436e-10	4.7353026471353805e-09	Down	6.585636766020992	9.143115822229378	7.787068105097699	14.650253278316164	18.55300378099089	14.711192571695808	231801	ArfGAP with FG repeats 2	GO:0005096,GO:0046872	GTPase activator activity|metal ion binding
Agk	486.4756723074668	621.0070570304122	351.9442875845211	0.5670053459138987	-0.8185657574498184	2.402729012210809e-05	6.980679818222145e-05	Down	2.567660461875977	3.8291086776257366	3.3986154734597966	5.4174733399719655	5.632877875790207	5.878771422688753	69923	acylglycerol kinase	GO:0000166,GO:0001727,GO:0001729,GO:0003951,GO:0004143,GO:0005524,GO:0005737,GO:0005739,GO:0005743,GO:0005758,GO:0006665,GO:0016020,GO:0016301,GO:0016310,GO:0016740,GO:0031305,GO:0031966,GO:0042721,GO:0043231,GO:0045039,GO:0046513,GO:0046834,GO:0047620,GO:0102773	nucleotide binding|lipid kinase activity|ceramide kinase activity|NAD+ kinase activity|diacylglycerol kinase activity|ATP binding|cytoplasm|mitochondrion|mitochondrial inner membrane|mitochondrial intermembrane space|sphingolipid metabolic process|membrane|kinase activity|phosphorylation|transferase activity|integral component of mitochondrial inner membrane|mitochondrial membrane|TIM22 mitochond…	mmu00561	Glycerolipid metabolism
Agl	2001.061989850335	2475.6520668112303	1526.4719128894394	0.6166778641311886	-0.6974110336878863	3.8750544028539845e-06	1.2646400709255003e-05	Down	3.310297385527861	4.651473762847886	3.785419071907224	6.306305735547308	5.90638542158846	6.449296472693479	77559	amylo-1,6-glucosidase, 4-alpha-glucanotransferase	GO:0004133,GO:0004134,GO:0004135,GO:0005515,GO:0005634,GO:0005737,GO:0005977,GO:0005980,GO:0007584,GO:0009725,GO:0016234,GO:0016529,GO:0030246,GO:0030247,GO:0031593,GO:0051384,GO:0102500	glycogen debranching enzyme activity|4-alpha-glucanotransferase activity|amylo-alpha-1,6-glucosidase activity|protein binding|nucleus|cytoplasm|glycogen metabolic process|glycogen catabolic process|response to nutrient|response to hormone|inclusion body|sarcoplasmic reticulum|carbohydrate binding|polysaccharide binding|polyubiquitin modification-dependent protein binding|response to glucocorticoi…	mmu00500	Starch and sucrose metabolism
Agmo	8.134271176933018	16.268542353866028	0.0	0.01119779010074	-6.4806421472491085	0.0001007706312464	0.0002629399352948	Down	0.0	0.0	0.0	0.250057562340315	0.1423280347640169	0.1533717245982054	319660	alkylglycerol monooxygenase	GO:0005506,GO:0005783,GO:0006643,GO:0008610,GO:0016020,GO:0016021,GO:0016491,GO:0046485,GO:0050479	iron ion binding|endoplasmic reticulum|membrane lipid metabolic process|lipid biosynthetic process|membrane|integral component of membrane|oxidoreductase activity|ether lipid metabolic process|glyceryl-ether monooxygenase activity
Ago1	6474.333278230095	8077.320406598682	4871.346149861506	0.6031249921093655	-0.7294710764939419	4.182740060261992e-07	1.5651269209232368e-06	Down	13.70027769156096	19.115090265311707	18.22387517544284	27.99954162932373	26.345120607130998	28.551321641173764	236511	argonaute RISC catalytic subunit 1	GO:0000932,GO:0000956,GO:0000976,GO:0000978,GO:0000993,GO:0001046,GO:0003676,GO:0003723,GO:0003725,GO:0003727,GO:0005515,GO:0005634,GO:0005737,GO:0005829,GO:0005844,GO:0006417,GO:0010501,GO:0010586,GO:0010628,GO:0016442,GO:0016525,GO:0031047,GO:0031054,GO:0035196,GO:0035198,GO:0035278,GO:0035280,GO:0036464,GO:0045944,GO:0070578,GO:1901224,GO:1990904	P-body|nuclear-transcribed mRNA catabolic process|transcription cis-regulatory region binding|RNA polymerase II cis-regulatory region sequence-specific DNA binding|RNA polymerase II complex binding|core promoter sequence-specific DNA binding|nucleic acid binding|RNA binding|double-stranded RNA binding|single-stranded RNA binding|protein binding|nucleus|cytoplasm|cytosol|polysome|regulation of tra…
Ago4	366.8063497822159	492.2140370483776	241.398662516054	0.4903814738808912	-1.02802361839747	3.856832637951314e-08	1.651689324844025e-07	Down	0.6166066200208752	0.6332472899359685	0.7015485602108111	1.3028610250259929	1.43338318844421	1.168889512519893	76850	argonaute RISC catalytic subunit 4	GO:0000932,GO:0003676,GO:0003723,GO:0003725,GO:0003727,GO:0005634,GO:0005737,GO:0005829,GO:0006402,GO:0006417,GO:0007130,GO:0007140,GO:0008584,GO:0010501,GO:0010586,GO:0016442,GO:0022604,GO:0031047,GO:0031054,GO:0035196,GO:0035198,GO:0035278,GO:0035280,GO:0036464,GO:0043066,GO:0070578	P-body|nucleic acid binding|RNA binding|double-stranded RNA binding|single-stranded RNA binding|nucleus|cytoplasm|cytosol|mRNA catabolic process|regulation of translation|synaptonemal complex assembly|male meiotic nuclear division|male gonad development|RNA secondary structure unwinding|miRNA metabolic process|RISC complex|regulation of cell morphogenesis|gene silencing by RNA|pre-miRNA processin…
Agpat4	1850.701584113017	1438.5612497565523	2262.841918469481	1.5729121650860889	0.6534381097028773	9.512364153995073e-06	2.9377513824332583e-05	Up	22.156102353239632	23.78233093149455	17.973927825473453	12.609154688000295	13.888822841399564	13.400804898097467	68262	1-acylglycerol-3-phosphate O-acyltransferase 4 (lysophosphatidic acid acyltransferase, delta)	GO:0003841,GO:0005741,GO:0005783,GO:0006629,GO:0006644,GO:0008654,GO:0012505,GO:0016020,GO:0016021,GO:0016740,GO:0016746,GO:0042171	1-acylglycerol-3-phosphate O-acyltransferase activity|mitochondrial outer membrane|endoplasmic reticulum|lipid metabolic process|phospholipid metabolic process|phospholipid biosynthetic process|endomembrane system|membrane|integral component of membrane|transferase activity|acyltransferase activity|lysophosphatidic acid acyltransferase activity	mmu00561,mmu00564,mmu04072	Glycerolipid metabolism|Glycerophospholipid metabolism|Phospholipase D signaling pathway
Agpat5	2453.0280436083603	1510.2841292375488	3395.7719579791706	2.2482328532211358	1.1687914656255878	3.1658887482082155e-17	3.6051966095575207e-16	Up	25.14529768436782	21.06854068733308	21.53710845446965	9.142832728830795	10.630769335450164	9.86630318247092	52123	1-acylglycerol-3-phosphate O-acyltransferase 5 (lysophosphatidic acid acyltransferase, epsilon)	GO:0002244,GO:0003841,GO:0005634,GO:0005635,GO:0005739,GO:0005783,GO:0005789,GO:0006629,GO:0006639,GO:0008654,GO:0012505,GO:0016020,GO:0016021,GO:0016740,GO:0016746	hematopoietic progenitor cell differentiation|1-acylglycerol-3-phosphate O-acyltransferase activity|nucleus|nuclear envelope|mitochondrion|endoplasmic reticulum|endoplasmic reticulum membrane|lipid metabolic process|acylglycerol metabolic process|phospholipid biosynthetic process|endomembrane system|membrane|integral component of membrane|transferase activity|acyltransferase activity	mmu00561,mmu00564,mmu04072	Glycerolipid metabolism|Glycerophospholipid metabolism|Phospholipase D signaling pathway
Agps	3470.6438150421754	2612.5637905645085	4328.72383951984	1.6568433648526617	0.7284372190761508	5.287898025752911e-12	3.6174724355367457e-11	Up	15.740187031864211	14.525110842773993	14.70462091096841	8.73904620626616	8.80033042546232	9.12876546375314	228061	alkylglycerone phosphate synthase	GO:0003824,GO:0005730,GO:0005739,GO:0005777,GO:0005782,GO:0006629,GO:0008609,GO:0008610,GO:0016020,GO:0016491,GO:0016740,GO:0050660,GO:0071949	catalytic activity|nucleolus|mitochondrion|peroxisome|peroxisomal matrix|lipid metabolic process|alkylglycerone-phosphate synthase activity|lipid biosynthetic process|membrane|oxidoreductase activity|transferase activity|flavin adenine dinucleotide binding|FAD binding	mmu00565,mmu04146	Ether lipid metabolism|Peroxisome
Agrp	5.833192565244468	10.975957581093214	0.6904275493957172	0.0613441582557079	-4.026930225785415	0.0144304395451571	0.0254847530189414	Down	0.0598529339422841	0.0	0.0	0.3657071377488541	0.2832859449398785	0.3052670122362001	11604	agouti related neuropeptide	GO:0005102,GO:0005184,GO:0005576,GO:0005615,GO:0005794,GO:0005796,GO:0007218,GO:0008343,GO:0009755,GO:0031779,GO:0042755,GO:0043025,GO:0060259,GO:0070996,GO:2000253	signaling receptor binding|neuropeptide hormone activity|extracellular region|extracellular space|Golgi apparatus|Golgi lumen|neuropeptide signaling pathway|adult feeding behavior|hormone-mediated signaling pathway|melanocortin receptor binding|eating behavior|neuronal cell body|regulation of feeding behavior|type 1 melanocortin receptor binding|positive regulation of feeding behavior	mmu04920	Adipocytokine signaling pathway
Agt	666.6241342883799	1304.0761737650216	29.172094811737505	0.022400406655145	-5.480331266686676	2.3670471352924727e-12	1.6782029946367556e-11	Down	0.06687348782003	0.5478099290097064	0.5517922869812412	18.67003190525964	20.054356315134875	11.951227242176095	11606	angiotensinogen (serpin peptidase inhibitor, clade A, member 8)	GO:0000187,GO:0001543,GO:0001568,GO:0001658,GO:0001819,GO:0001822,GO:0001991,GO:0001998,GO:0001999,GO:0002018,GO:0002019,GO:0002027,GO:0002035,GO:0003014,GO:0003051,GO:0003331,GO:0004867,GO:0005179,GO:0005615,GO:0005737,GO:0006606,GO:0006883,GO:0007160,GO:0007166,GO:0007186,GO:0007202,GO:0007204,GO:0007250,GO:0007588,GO:0008065,GO:0008217,GO:0008284,GO:0008285,GO:0008306,GO:0009409,GO:0009651,GO:…	activation of MAPK activity|ovarian follicle rupture|blood vessel development|branching involved in ureteric bud morphogenesis|positive regulation of cytokine production|kidney development|regulation of systemic arterial blood pressure by circulatory renin-angiotensin|angiotensin-mediated vasoconstriction involved in regulation of systemic arterial blood pressure|renal response to blood flow invo…	mmu04072,mmu04080,mmu04261,mmu04270,mmu04614,mmu04924,mmu04925,mmu04927,mmu04931,mmu04933,mmu04934,mmu05200,mmu05410,mmu05414,mmu05415	Phospholipase D signaling pathway|Neuroactive ligand-receptor interaction|Adrenergic signaling in cardiomyocytes|Vascular smooth muscle contraction|Renin-angiotensin system|Renin secretion|Aldosterone synthesis and secretion|Cortisol synthesis and secretion|Insulin resistance|AGE-RAGE signaling pathway in diabetic complications|Cushing syndrome|Pathways in cancer|Hypertrophic cardiomyopathy|Dilat…
Agtr2	443.344990323676	843.510239213468	43.17974143388385	0.0513127181356351	-4.284539739826447	1.6816701279721225e-37	7.633860917909616e-36	Down	0.2248132050495786	0.4560177957265771	0.4745343965702752	6.36519071908018	5.575613846324528	10.145217524553752	11609	angiotensin II receptor, type 2	GO:0001819,GO:0001991,GO:0002018,GO:0002033,GO:0002035,GO:0004930,GO:0004945,GO:0005886,GO:0006883,GO:0006954,GO:0007165,GO:0007166,GO:0007186,GO:0007199,GO:0008134,GO:0008284,GO:0010459,GO:0010700,GO:0016020,GO:0016021,GO:0021695,GO:0032304,GO:0032516,GO:0035556,GO:0035566,GO:0035640,GO:0035815,GO:0035932,GO:0042306,GO:0042311,GO:0042416,GO:0042981,GO:0043524,GO:0045893,GO:0048147,GO:0048471,GO:…	positive regulation of cytokine production|regulation of systemic arterial blood pressure by circulatory renin-angiotensin|renin-angiotensin regulation of aldosterone production|angiotensin-mediated vasodilation involved in regulation of systemic arterial blood pressure|brain renin-angiotensin system|G protein-coupled receptor activity|angiotensin type II receptor activity|plasma membrane|cellula…	mmu04080,mmu04261,mmu04614	Neuroactive ligand-receptor interaction|Adrenergic signaling in cardiomyocytes|Renin-angiotensin system
Ahctf1	4063.645570201234	2973.1533459085213	5154.137794493946	1.7334895499249918	0.7936791395019037	8.440227536208478e-08	3.466686416644478e-07	Up	16.9535112846072	12.702909699531489	14.902387789894176	8.472735128365276	8.263618784872595	8.549820030013626	226747	AT hook containing transcription factor 1	GO:0000775,GO:0000776,GO:0000785,GO:0003677,GO:0005634,GO:0005643,GO:0005694,GO:0005737,GO:0007049,GO:0007275,GO:0015031,GO:0016363,GO:0030097,GO:0031080,GO:0031965,GO:0032465,GO:0051028,GO:0051292,GO:0051301	chromosome, centromeric region|kinetochore|chromatin|DNA binding|nucleus|nuclear pore|chromosome|cytoplasm|cell cycle|multicellular organism development|protein transport|nuclear matrix|hemopoiesis|nuclear pore outer ring|nuclear membrane|regulation of cytokinesis|mRNA transport|nuclear pore complex assembly|cell division
Ahcyl2	2678.574491890128	3288.320135347816	2068.828848432439	0.629155950001538	-0.6685104300762518	1.176942220985739e-10	6.895599596715951e-10	Down	7.736078921069739	8.74177936646528	7.813847992104996	12.592932856357914	12.733737984059188	12.554063740129216	74340	S-adenosylhomocysteine hydrolase-like 2	GO:0004013,GO:0005737,GO:0005783,GO:0005829,GO:0006730,GO:0016787,GO:0033353,GO:0043005,GO:0043231	adenosylhomocysteinase activity|cytoplasm|endoplasmic reticulum|cytosol|one-carbon metabolic process|hydrolase activity|S-adenosylmethionine cycle|neuron projection|intracellular membrane-bounded organelle	mmu00270	Cysteine and methionine metabolism
Ahnak	17281.686933393932	5363.6772028670375	29199.69666392081	5.443878651522614	2.444634908355915	3.8932964571646857e-22	6.811829883712955e-21	Up	56.879123435682274	29.66529042507609	30.09131525053261	7.473966031180017	7.241492692437243	6.4205403324357775	66395	AHNAK nucleoprotein (desmoyokin)	GO:0005515,GO:0005634,GO:0005737,GO:0005829,GO:0005886,GO:0005911,GO:0015629,GO:0030315,GO:0031982,GO:0042383,GO:0042802,GO:0043034,GO:0043484,GO:0044291,GO:0044548,GO:0045121,GO:0070062,GO:0097493,GO:1901385	protein binding|nucleus|cytoplasm|cytosol|plasma membrane|cell-cell junction|actin cytoskeleton|T-tubule|vesicle|sarcolemma|identical protein binding|costamere|regulation of RNA splicing|cell-cell contact zone|S100 protein binding|membrane raft|extracellular exosome|structural molecule activity conferring elasticity|regulation of voltage-gated calcium channel activity	mmu05132	Salmonella infection
Ahnak2	871.0162486579281	382.0922529136092	1359.940244402247	3.558380361143968	1.8312207308993305	4.8169720055560896e-30	1.4101132360434423e-28	Up	3.409184421807513	2.8045640004416192	2.836981000819152	0.8524669387640581	0.8350135229535692	0.8125789210785361	100041194	AHNAK nucleoprotein 2	GO:0001778,GO:0005634,GO:0005737,GO:0005829,GO:0005886,GO:0030018,GO:0030315,GO:0030659,GO:0043034,GO:0043484	plasma membrane repair|nucleus|cytoplasm|cytosol|plasma membrane|Z disc|T-tubule|cytoplasmic vesicle membrane|costamere|regulation of RNA splicing	mmu05132	Salmonella infection
Ahrr	137.7519176997613	262.7971756990939	12.706659700428697	0.048606891202954	-4.3626953245127735	1.0936203888287031e-20	1.696647586376665e-19	Down	0.0222680988067732	0.0998935874703688	0.0470033725452605	0.8665988671069688	1.2436687755219689	1.2992825215746582	11624	aryl-hydrocarbon receptor repressor	GO:0000122,GO:0000976,GO:0003677,GO:0004879,GO:0005634,GO:0005654,GO:0005737,GO:0005829,GO:0006355,GO:0006357,GO:0006805,GO:0009410,GO:0033235,GO:0034751,GO:0045892,GO:0046983	negative regulation of transcription by RNA polymerase II|transcription cis-regulatory region binding|DNA binding|nuclear receptor activity|nucleus|nucleoplasm|cytoplasm|cytosol|regulation of transcription, DNA-templated|regulation of transcription by RNA polymerase II|xenobiotic metabolic process|response to xenobiotic stimulus|positive regulation of protein sumoylation|aryl hydrocarbon receptor…			bHLH
Ahsa1	4133.534992767559	2589.807803239895	5677.262182295222	2.192068222256027	1.1322926990187143	5.251588774151755e-16	5.3880969863894695e-15	Up	101.27504854798867	80.0515780108102	95.93273860708236	39.1169218419584	43.61172632019765	41.68973421423309	217737	AHA1, activator of heat shock protein ATPase 1	GO:0001671,GO:0005515,GO:0005737,GO:0005783,GO:0005829,GO:0006457,GO:0032781,GO:0051087,GO:0051879	ATPase activator activity|protein binding|cytoplasm|endoplasmic reticulum|cytosol|protein folding|positive regulation of ATPase activity|chaperone binding|Hsp90 protein binding
Aifm3	313.7736163855356	458.7428304595398	168.8044023115313	0.3682567945859578	-1.4412159506852082	1.579376278385412e-07	6.244019459930301e-07	Down	0.9374876750911668	1.4158648850489115	1.806908580659472	3.1662688850766765	3.918837438839527	3.994418364800668	72168	apoptosis-inducing factor, mitochondrion-associated 3	GO:0005739,GO:0005743,GO:0005783,GO:0005829,GO:0006915,GO:0016491,GO:0046872,GO:0050660,GO:0051536,GO:0051537,GO:0097194	mitochondrion|mitochondrial inner membrane|endoplasmic reticulum|cytosol|apoptotic process|oxidoreductase activity|metal ion binding|flavin adenine dinucleotide binding|iron-sulfur cluster binding|2 iron, 2 sulfur cluster binding|execution phase of apoptosis
Aim2	9.741538610136036	17.84557410790693	1.6375031123651376	0.0921096430390278	-3.4405039885468085	0.0085204102610064	0.0157666604438927	Down	0.00330643208246	0.012897817765151	0.0	0.0652699886493651	0.0219092356085239	0.0843187272947896	383619	absent in melanoma 2	GO:0002218,GO:0002230,GO:0002376,GO:0003677,GO:0003690,GO:0005515,GO:0005634,GO:0005654,GO:0005737,GO:0005739,GO:0005829,GO:0006915,GO:0006954,GO:0032088,GO:0032611,GO:0032731,GO:0033209,GO:0035458,GO:0035690,GO:0042802,GO:0044546,GO:0045087,GO:0051092,GO:0070269,GO:0097169,GO:1904270,GO:2001056	activation of innate immune response|positive regulation of defense response to virus by host|immune system process|DNA binding|double-stranded DNA binding|protein binding|nucleus|nucleoplasm|cytoplasm|mitochondrion|cytosol|apoptotic process|inflammatory response|negative regulation of NF-kappaB transcription factor activity|interleukin-1 beta production|positive regulation of interleukin-1 beta …	mmu04621,mmu04623	NOD-like receptor signaling pathway|Cytosolic DNA-sensing pathway
Aimp2	1292.6635960462147	755.9497119267007	1829.377480165728	2.419838014169553	1.2749104756089584	4.7847656138858174e-15	4.453864126768209e-14	Up	44.9621553375065	35.537003550702565	37.38854872368695	16.860962601686847	14.606653628864606	16.42921298925926	231872	aminoacyl tRNA synthetase complex-interacting multifunctional protein 2	GO:0005515,GO:0005634,GO:0005737,GO:0005829,GO:0006412,GO:0006915,GO:0007275,GO:0008285,GO:0017101,GO:0030154,GO:0031398,GO:0060090,GO:0060510,GO:0065003,GO:1901216,GO:1903632	protein binding|nucleus|cytoplasm|cytosol|translation|apoptotic process|multicellular organism development|negative regulation of cell population proliferation|aminoacyl-tRNA synthetase multienzyme complex|cell differentiation|positive regulation of protein ubiquitination|molecular adaptor activity|type II pneumocyte differentiation|protein-containing complex assembly|positive regulation of neuro…
Aire	54.546489741383134	89.4508535783006	19.642125904465672	0.2189736059152416	-2.1911711104947456	0.0035010565659319	0.0069848291680826	Down	0.5391487682484315	0.0769436261941913	0.1387843978563982	0.6551417348227652	1.0331715351374011	1.7437834064551572	11634	autoimmune regulator (autoimmune polyendocrinopathy candidiasis ectodermal dystrophy)	GO:0000977,GO:0002458,GO:0002509,GO:0003677,GO:0003682,GO:0005622,GO:0005634,GO:0005737,GO:0006355,GO:0006959,GO:0008270,GO:0016604,GO:0032602,GO:0032722,GO:0042393,GO:0042802,GO:0045060,GO:0045182,GO:0045893,GO:0045944,GO:0046872,GO:0097536,GO:2000410	RNA polymerase II transcription regulatory region sequence-specific DNA binding|peripheral T cell tolerance induction|central tolerance induction to self antigen|DNA binding|chromatin binding|intracellular anatomical structure|nucleus|cytoplasm|regulation of transcription, DNA-templated|humoral immune response|zinc ion binding|nuclear body|chemokine production|positive regulation of chemokine pro…	mmu04120,mmu05340	Ubiquitin mediated proteolysis|Primary immunodeficiency	SAND
Ajap1	40.847516339104	79.75659867170705	1.9384340065009185	0.0245768833738518	-5.346554212476256	7.047332375701515e-08	2.925764222826318e-07	Down	0.0	0.0465692702142964	0.0	0.8454046311753113	0.67051906234198	0.3247401313526541	230959	adherens junction associated protein 1	GO:0001953,GO:0005886,GO:0005912,GO:0007155,GO:0008013,GO:0009898,GO:0009986,GO:0016020,GO:0016021,GO:0016323,GO:0030054,GO:0030860,GO:0044214,GO:0044291,GO:0044877,GO:0061045	negative regulation of cell-matrix adhesion|plasma membrane|adherens junction|cell adhesion|beta-catenin binding|cytoplasmic side of plasma membrane|cell surface|membrane|integral component of membrane|basolateral plasma membrane|cell junction|regulation of polarized epithelial cell differentiation|spanning component of plasma membrane|cell-cell contact zone|protein-containing complex binding|neg…
Ajm1	147.74257378586418	205.9797301664977	89.50541740523069	0.4342513245225041	-1.2033978455391807	0.0023321907339425	0.0048092182041934	Down	0.6561397050673304	0.258099542007501	0.5396009792286419	0.9173968829776524	1.096069850586127	1.2936048091110877	381353	apical junction component 1	GO:0005886,GO:0016020,GO:0030054,GO:0042995,GO:0045216	plasma membrane|membrane|cell junction|cell projection|cell-cell junction organization
Ajuba	7127.499085946356	3088.954177056687	11166.043994836024	3.614738658321949	1.853891345662636	5.1446203229499654e-33	1.8611618805886016e-31	Up	95.53534633953946	69.7204435272036	78.03046429213184	20.83982995785863	23.0727061723431	22.343601974430104	16475	ajuba LIM protein	GO:0000122,GO:0000932,GO:0001666,GO:0003682,GO:0003714,GO:0005515,GO:0005634,GO:0005654,GO:0005667,GO:0005737,GO:0005794,GO:0005829,GO:0005856,GO:0005886,GO:0005911,GO:0005912,GO:0005925,GO:0006355,GO:0007010,GO:0007049,GO:0007155,GO:0016020,GO:0016339,GO:0030027,GO:0030032,GO:0030054,GO:0030334,GO:0031047,GO:0031328,GO:0031334,GO:0033673,GO:0033674,GO:0034613,GO:0035195,GO:0035313,GO:0035331,GO:…	negative regulation of transcription by RNA polymerase II|P-body|response to hypoxia|chromatin binding|transcription corepressor activity|protein binding|nucleus|nucleoplasm|transcription regulator complex|cytoplasm|Golgi apparatus|cytosol|cytoskeleton|plasma membrane|cell-cell junction|adherens junction|focal adhesion|regulation of transcription, DNA-templated|cytoskeleton organization|cell cycl…	mmu04390,mmu04392	Hippo signaling pathway|Hippo signaling pathway - multiple species
Ak1	983.7384801617447	302.5716817731898	1664.9052785503	5.500186646453996	2.4594805766999666	1.1472474621598509e-35	4.836830330922791e-34	Up	14.425282845109855	19.54579974860189	14.38496530784485	2.916223143413641	3.3072319083922737	2.385883218749598	11636	adenylate kinase 1	GO:0000166,GO:0001520,GO:0004017,GO:0004550,GO:0005524,GO:0005737,GO:0005829,GO:0005886,GO:0006139,GO:0006165,GO:0006172,GO:0009142,GO:0010828,GO:0016301,GO:0016310,GO:0016740,GO:0016776,GO:0019205,GO:0030017,GO:0036126,GO:0043005,GO:0046033,GO:0046034,GO:0046103,GO:0048471,GO:2000045	nucleotide binding|outer dense fiber|adenylate kinase activity|nucleoside diphosphate kinase activity|ATP binding|cytoplasm|cytosol|plasma membrane|nucleobase-containing compound metabolic process|nucleoside diphosphate phosphorylation|ADP biosynthetic process|nucleoside triphosphate biosynthetic process|positive regulation of glucose transmembrane transport|kinase activity|phosphorylation|transf…	mmu00230,mmu00730	Purine metabolism|Thiamine metabolism
Ak2	3548.365261560651	2352.3152487194816	4744.415274401818	2.0167286599041576	1.012016990076813	3.473076417283199e-16	3.621485409563582e-15	Up	56.738923911422326	50.32814382924186	52.32521741064525	24.58679691486761	28.316204625187183	24.78124059507952	11637	adenylate kinase 2	GO:0000166,GO:0004017,GO:0004550,GO:0005524,GO:0005634,GO:0005737,GO:0005739,GO:0005743,GO:0005758,GO:0005829,GO:0006139,GO:0006172,GO:0016301,GO:0016740,GO:0016776,GO:0019205,GO:0036126,GO:0046033,GO:0046034,GO:0046060,GO:0097226	nucleotide binding|adenylate kinase activity|nucleoside diphosphate kinase activity|ATP binding|nucleus|cytoplasm|mitochondrion|mitochondrial inner membrane|mitochondrial intermembrane space|cytosol|nucleobase-containing compound metabolic process|ADP biosynthetic process|kinase activity|transferase activity|phosphotransferase activity, phosphate group as acceptor|nucleobase-containing compound k…	mmu00230,mmu00730	Purine metabolism|Thiamine metabolism
Ak4	1691.5915065015845	2838.4494870641283	544.7335259390399	0.1918863902164699	-2.381675704685493	5.303985271070737e-31	1.6612803772470899e-29	Down	2.081093159896652	1.4735162910168218	2.0772482643601524	7.686943678567344	10.075023965061208	11.152903833370283	11639	adenylate kinase 4	GO:0000166,GO:0002082,GO:0004017,GO:0004550,GO:0005524,GO:0005525,GO:0005737,GO:0005739,GO:0005759,GO:0006139,GO:0006165,GO:0009142,GO:0016301,GO:0016310,GO:0016740,GO:0016776,GO:0019205,GO:0046033,GO:0046034,GO:0046039,GO:0046899,GO:0071456,GO:2001169	nucleotide binding|regulation of oxidative phosphorylation|adenylate kinase activity|nucleoside diphosphate kinase activity|ATP binding|GTP binding|cytoplasm|mitochondrion|mitochondrial matrix|nucleobase-containing compound metabolic process|nucleoside diphosphate phosphorylation|nucleoside triphosphate biosynthetic process|kinase activity|phosphorylation|transferase activity|phosphotransferase a…	mmu00230,mmu00730	Purine metabolism|Thiamine metabolism
Ak5	58.32230852090596	98.70518915585824	17.939427885953677	0.1823087484089583	-2.4555443015663347	1.2943086835429715e-06	4.50817754417143e-06	Down	0.0603776528254718	0.2060824026724611	0.137582450199494	0.7803933504135846	0.7072794061317476	0.6774751016150198	229949	adenylate kinase 5	GO:0000166,GO:0004017,GO:0004550,GO:0005524,GO:0005737,GO:0005829,GO:0006139,GO:0006165,GO:0009142,GO:0016301,GO:0016310,GO:0016740,GO:0019205,GO:0034451,GO:0046034	nucleotide binding|adenylate kinase activity|nucleoside diphosphate kinase activity|ATP binding|cytoplasm|cytosol|nucleobase-containing compound metabolic process|nucleoside diphosphate phosphorylation|nucleoside triphosphate biosynthetic process|kinase activity|phosphorylation|transferase activity|nucleobase-containing compound kinase activity|centriolar satellite|ATP metabolic process	mmu00230,mmu00730	Purine metabolism|Thiamine metabolism
Ak6	359.68407290180926	270.9162784010294	448.45186740258896	1.6559845803947348	0.7276892393278068	0.000475989207268	0.0011158269914011	Up	11.634987155816804	11.957091324467036	11.063091861006887	7.013450219494692	5.5562675109798905	7.983194895752747	102216272	adenylate kinase 6	GO:0004017,GO:0005524,GO:0005634,GO:0005654,GO:0005737,GO:0005813,GO:0005829,GO:0015030,GO:0016607	adenylate kinase activity|ATP binding|nucleus|nucleoplasm|cytoplasm|centrosome|cytosol|Cajal body|nuclear speck	mmu00230,mmu03008	Purine metabolism|Ribosome biogenesis in eukaryotes
Ak8	21.55431488658748	35.158434270629165	7.950195502545774	0.2257544545403171	-2.147173639939497	0.0013178214444171	0.0028486606017675	Down	0.0863443049646583	0.0654916402252193	0.073638405346472	0.4328795426365452	0.2815285618490553	0.2642283303163335	68870	adenylate kinase 8	GO:0000166,GO:0004017,GO:0004127,GO:0004550,GO:0005524,GO:0005737,GO:0005930,GO:0006139,GO:0006165,GO:0009142,GO:0016301,GO:0016310,GO:0016740,GO:0019205,GO:0021591,GO:0036126	nucleotide binding|adenylate kinase activity|cytidylate kinase activity|nucleoside diphosphate kinase activity|ATP binding|cytoplasm|axoneme|nucleobase-containing compound metabolic process|nucleoside diphosphate phosphorylation|nucleoside triphosphate biosynthetic process|kinase activity|phosphorylation|transferase activity|nucleobase-containing compound kinase activity|ventricular system develo…	mmu00230,mmu00730	Purine metabolism|Thiamine metabolism
Akap1	2406.2862940784034	1406.0717490019242	3406.500839154882	2.4226856804870835	1.276607241513275	2.332243812816221e-19	3.2445799945047824e-18	Up	23.156970652749177	19.97944832090517	19.430325223034732	8.858890245815132	7.698636041655789	8.82162226353024	11640	A kinase (PRKA) anchor protein 1	GO:0003676,GO:0003723,GO:0005515,GO:0005739,GO:0005741,GO:0005783,GO:0005811,GO:0006915,GO:0008017,GO:0010614,GO:0016020,GO:0016021,GO:0019901,GO:0019903,GO:0030061,GO:0030346,GO:0031594,GO:0034237,GO:0035308,GO:0042308,GO:0045211,GO:0048487,GO:0060090,GO:0140374	nucleic acid binding|RNA binding|protein binding|mitochondrion|mitochondrial outer membrane|endoplasmic reticulum|lipid droplet|apoptotic process|microtubule binding|negative regulation of cardiac muscle hypertrophy|membrane|integral component of membrane|protein kinase binding|protein phosphatase binding|mitochondrial crista|protein phosphatase 2B binding|neuromuscular junction|protein kinase A …
Akap11	4179.604971005423	3328.3212614494555	5030.888680561388	1.5115546750533178	0.5960331642131722	3.908488500231242e-09	1.900785029654577e-08	Up	13.66545994138236	13.249150899901904	13.910599480591376	8.979391437928033	8.437980704313778	9.103891465150143	219181	A kinase (PRKA) anchor protein 11	GO:0001934,GO:0003091,GO:0005515,GO:0005730,GO:0005737,GO:0005777,GO:0005829,GO:0005886,GO:0008157,GO:0019207,GO:0030866,GO:0032991,GO:0034236,GO:0034237,GO:0034613,GO:0036010,GO:1903142	positive regulation of protein phosphorylation|renal water homeostasis|protein binding|nucleolus|cytoplasm|peroxisome|cytosol|plasma membrane|protein phosphatase 1 binding|kinase regulator activity|cortical actin cytoskeleton organization|protein-containing complex|protein kinase A catalytic subunit binding|protein kinase A regulatory subunit binding|cellular protein localization|protein localiza…
Akap14	5.398500467492174	10.473928600567524	0.3230723344168197	0.033845019076558	-4.884912659735046	0.0080492729676851	0.0149717561519504	Down	0.0	0.0140548067192514	0.0	0.1490237748390226	0.245567180172772	0.0441035878727411	434756	A kinase (PRKA) anchor protein 14	GO:0005930,GO:0005952,GO:0034237,GO:0035686,GO:0051018	axoneme|cAMP-dependent protein kinase complex|protein kinase A regulatory subunit binding|sperm fibrous sheath|protein kinase A binding
Akap17b	633.2692067249442	762.2735261218526	504.2648873280352	0.6617459308567117	-0.5956506764185086	0.000846806969569	0.0019009273375952	Down	1.6679727716917916	2.210740285760953	2.3466326556069648	3.1866680724007064	2.972768669910645	3.059174684404012	338351	A kinase (PRKA) anchor protein 17B	GO:0003676,GO:0003723,GO:0005634,GO:0005681,GO:0006397,GO:0008380	nucleic acid binding|RNA binding|nucleus|spliceosomal complex|mRNA processing|RNA splicing
Akap6	127.55829088251768	221.2424069921746	33.874174772860684	0.1529500743365985	-2.708867286814287	3.484719234308639e-11	2.1697975570559874e-10	Down	0.0628565058721686	0.0496222555363362	0.0373333956293842	0.3123119166481025	0.2068346902157664	0.4442407172968281	238161	A kinase (PRKA) anchor protein 6	GO:0001934,GO:0005515,GO:0005634,GO:0005635,GO:0005737,GO:0005901,GO:0007194,GO:0008179,GO:0010738,GO:0014701,GO:0014704,GO:0016529,GO:0019899,GO:0030307,GO:0030315,GO:0031965,GO:0032991,GO:0034237,GO:0034629,GO:0034704,GO:0042383,GO:0043495,GO:0044325,GO:0045727,GO:0048471,GO:0051018,GO:0051281,GO:0051721,GO:0060090,GO:0060306,GO:0060316,GO:0061051,GO:0070886,GO:0071320,GO:0071345,GO:0071872,GO:…	positive regulation of protein phosphorylation|protein binding|nucleus|nuclear envelope|cytoplasm|caveola|negative regulation of adenylate cyclase activity|adenylate cyclase binding|regulation of protein kinase A signaling|junctional sarcoplasmic reticulum membrane|intercalated disc|sarcoplasmic reticulum|enzyme binding|positive regulation of cell growth|T-tubule|nuclear membrane|protein-containi…
Akap7	381.1999823830232	564.4158103541034	197.9841544119425	0.3510438128389925	-1.5102769942124217	3.554621320312244e-09	1.7368481467488523e-08	Down	0.1535148111624541	0.2960148493841827	0.2354409527269569	0.5979960482067741	0.6297119859339032	0.6821323147967234	432442	A kinase (PRKA) anchor protein 7	GO:0000166,GO:0005515,GO:0005634,GO:0005737,GO:0005829,GO:0005886,GO:0007178,GO:0008022,GO:0008104,GO:0010738,GO:0016020,GO:0016208,GO:0016324,GO:0016328,GO:0016529,GO:0019901,GO:0019904,GO:0030315,GO:0032991,GO:0034237,GO:0050804,GO:0051018,GO:0060306,GO:0070382,GO:0071320,GO:0098686,GO:1901381,GO:1902261	nucleotide binding|protein binding|nucleus|cytoplasm|cytosol|plasma membrane|transmembrane receptor protein serine/threonine kinase signaling pathway|protein C-terminus binding|protein localization|regulation of protein kinase A signaling|membrane|AMP binding|apical plasma membrane|lateral plasma membrane|sarcoplasmic reticulum|protein kinase binding|protein domain specific binding|T-tubule|prote…
Akap8	5566.022090196451	4254.877578112989	6877.1666022799145	1.6162771918952854	0.6926746418267027	0.0003036919786501	0.0007347498941041	Up	50.18153513497421	31.44354976344716	39.33824766609514	22.97805662809693	23.74262961323909	27.03734083067431	56399	A kinase (PRKA) anchor protein 8	GO:0000785,GO:0000793,GO:0001939,GO:0002376,GO:0003677,GO:0003682,GO:0003690,GO:0005515,GO:0005634,GO:0005654,GO:0005730,GO:0005737,GO:0005739,GO:0005794,GO:0007076,GO:0008270,GO:0015031,GO:0016363,GO:0031065,GO:0032720,GO:0033127,GO:0034237,GO:0042826,GO:0044839,GO:0045087,GO:0046872,GO:0051059,GO:0071222,GO:0071380	chromatin|condensed chromosome|female pronucleus|immune system process|DNA binding|chromatin binding|double-stranded DNA binding|protein binding|nucleus|nucleoplasm|nucleolus|cytoplasm|mitochondrion|Golgi apparatus|mitotic chromosome condensation|zinc ion binding|protein transport|nuclear matrix|positive regulation of histone deacetylation|negative regulation of tumor necrosis factor production|r…
Akip1	440.6591939753507	294.005291944076	587.3130960066252	1.9967084576341465	0.9976236981145656	7.664318803389658e-09	3.58830455646689e-08	Up	9.727098012237049	10.028453212107165	9.575299903563964	5.023441824718407	5.154417354180561	4.230259540712845	57373	A kinase (PRKA) interacting protein 1	GO:0005515,GO:0005634,GO:0005654,GO:0034446,GO:0048471,GO:1901222	protein binding|nucleus|nucleoplasm|substrate adhesion-dependent cell spreading|perinuclear region of cytoplasm|regulation of NIK/NF-kappaB signaling
Akirin1	3863.7666499809447	2703.783043655583	5023.750256306306	1.858012913571589	0.8937605287824331	2.5381898089765467e-08	1.1152285055670221e-07	Up	61.7766501716734	46.3128772350364	53.74081108494154	30.310807009958317	25.541012983805626	29.801569705144843	68050	akirin 1	GO:0000785,GO:0003712,GO:0005634,GO:0005654,GO:0010592,GO:0010759,GO:0014839,GO:0031965,GO:0045663,GO:0045944,GO:1902723,GO:1902725	chromatin|transcription coregulator activity|nucleus|nucleoplasm|positive regulation of lamellipodium assembly|positive regulation of macrophage chemotaxis|myoblast migration involved in skeletal muscle regeneration|nuclear membrane|positive regulation of myoblast differentiation|positive regulation of transcription by RNA polymerase II|negative regulation of skeletal muscle satellite cell prolif…
Akna	325.22814885030385	525.0315185973265	125.42477910328114	0.2391403944511267	-2.064070251110856	6.105763712895405e-10	3.2644852842518223e-09	Down	0.2363309442021901	0.6193921570252454	0.5243551419881325	1.6175628682035557	1.94350197867618	2.0830043416155544	100182	AT-hook transcription factor	GO:0001650,GO:0001837,GO:0003677,GO:0005515,GO:0005634,GO:0005654,GO:0005737,GO:0005813,GO:0005814,GO:0005829,GO:0005856,GO:0005874,GO:0007399,GO:0021849,GO:0043231,GO:0045944,GO:0050727,GO:0060232,GO:0060234	fibrillar center|epithelial to mesenchymal transition|DNA binding|protein binding|nucleus|nucleoplasm|cytoplasm|centrosome|centriole|cytosol|cytoskeleton|microtubule|nervous system development|neuroblast division in subventricular zone|intracellular membrane-bounded organelle|positive regulation of transcription by RNA polymerase II|regulation of inflammatory response|delamination|neuroblast dela…
Aknad1	29.56524479693817	45.46805674642786	13.662432847448471	0.2998434764585642	-1.7377185097216783	0.003161685145206	0.0063590630214759	Down	0.0624464595222469	0.0320516844501128	0.0378406567560516	0.1452067194063009	0.115113305012411	0.1743339582732465	329738	AKNA domain containing 1
Akp3	4.879391064079538	9.758782128159073	0.0	0.018680436162988	-5.742328049350613	0.0052201989272505	0.0100843507083611	Down	0.0	0.0	0.0	0.1332872892392656	0.0191745702339698	0.1343055141285462	11648	alkaline phosphatase 3, intestine, not Mn requiring	GO:0000287,GO:0002020,GO:0004035,GO:0005886,GO:0005903,GO:0006793,GO:0008270,GO:0009897,GO:0016311,GO:0021915,GO:0022008,GO:0035264,GO:0036342	magnesium ion binding|protease binding|alkaline phosphatase activity|plasma membrane|brush border|phosphorus metabolic process|zinc ion binding|external side of plasma membrane|dephosphorylation|neural tube development|neurogenesis|multicellular organism growth|post-anal tail morphogenesis	mmu00730,mmu00790	Thiamine metabolism|Folate biosynthesis
Akr1b10	527.6564635692039	297.5458826529561	757.7670444854515	2.547183112512129	1.348902676148185	1.4012998092672883e-10	8.138148103662705e-10	Up	15.272518277333193	13.579144267240656	14.339116299546726	4.18200051807763	6.089105692868045	6.424060859065466	67861	aldo-keto reductase family 1, member B10 (aldose reductase)	GO:0004032,GO:0005739,GO:0005829,GO:0016918,GO:0052650,GO:0070401,GO:0070402	alditol:NADP+ 1-oxidoreductase activity|mitochondrion|cytosol|retinal binding|NADP-retinol dehydrogenase activity|NADP+ binding|NADPH binding	mmu00040,mmu00051,mmu00052,mmu00561,mmu00790	Pentose and glucuronate interconversions|Fructose and mannose metabolism|Galactose metabolism|Glycerolipid metabolism|Folate biosynthesis
Akr1b3	2022.0822284920057	1410.704567632925	2633.4598893510847	1.866558242037177	0.9003805256178234	4.5015810528019094e-11	2.771709270303785e-10	Up	48.20831511182751	45.88130502058141	49.55864679817566	28.08689408103355	24.517327624768896	22.905847437335645	11677	aldo-keto reductase family 1, member B3 (aldose reductase)	GO:0001523,GO:0001758,GO:0001894,GO:0002070,GO:0003091,GO:0004032,GO:0005615,GO:0005654,GO:0005737,GO:0005829,GO:0005996,GO:0006061,GO:0009414,GO:0010033,GO:0016491,GO:0031098,GO:0032838,GO:0033010,GO:0035809,GO:0042415,GO:0042629,GO:0043066,GO:0043220,GO:0043795,GO:0044597,GO:0044598,GO:0046427,GO:0047655,GO:0048471,GO:0048661,GO:0052650,GO:0070301,GO:0071475,GO:0072061,GO:0072205,GO:0097238,GO:…	retinoid metabolic process|retinal dehydrogenase activity|tissue homeostasis|epithelial cell maturation|renal water homeostasis|alditol:NADP+ 1-oxidoreductase activity|extracellular space|nucleoplasm|cytoplasm|cytosol|monosaccharide metabolic process|sorbitol biosynthetic process|response to water deprivation|response to organic substance|oxidoreductase activity|stress-activated protein kinase si…	mmu00040,mmu00051,mmu00052,mmu00561,mmu00790	Pentose and glucuronate interconversions|Fructose and mannose metabolism|Galactose metabolism|Glycerolipid metabolism|Folate biosynthesis
Akr1c14	35.708324407110354	65.55776728565267	5.858881528568021	0.0897324458108624	-3.4782264549463164	2.146110812432085e-05	6.281383156895821e-05	Down	0.0177319196677621	0.1210459975875664	0.0170129237206232	0.4000383552274561	0.8140799772352273	0.4793205586224358	105387	aldo-keto reductase family 1, member C14	GO:0004032,GO:0005829,GO:0006693,GO:0008202,GO:0016229,GO:0032052,GO:0042448,GO:0044597,GO:0044598,GO:0047023,GO:0047086	alditol:NADP+ 1-oxidoreductase activity|cytosol|prostaglandin metabolic process|steroid metabolic process|steroid dehydrogenase activity|bile acid binding|progesterone metabolic process|daunorubicin metabolic process|doxorubicin metabolic process|androsterone dehydrogenase activity|ketosteroid monooxygenase activity
Akt3	4259.625026456703	6010.265860599459	2508.984192313946	0.4174757578958169	-1.2602356697052357	1.4184550779544333e-21	2.3691917526841735e-20	Down	4.099187997883607	5.367171177128284	4.236732722857366	10.578831263134788	10.551958278424529	11.045894618106637	23797	thymoma viral proto-oncogene 3	GO:0000002,GO:0000166,GO:0001938,GO:0004672,GO:0004674,GO:0005080,GO:0005515,GO:0005524,GO:0005634,GO:0005737,GO:0005886,GO:0006468,GO:0007165,GO:0010765,GO:0016020,GO:0016301,GO:0016310,GO:0016740,GO:0018105,GO:0018107,GO:0032008,GO:0032869,GO:0035556,GO:0043536,GO:0045766,GO:0045793,GO:0048854,GO:0048873,GO:0090050,GO:0106310,GO:0106311,GO:1905564,GO:1905653,GO:2000773	mitochondrial genome maintenance|nucleotide binding|positive regulation of endothelial cell proliferation|protein kinase activity|protein serine/threonine kinase activity|protein kinase C binding|protein binding|ATP binding|nucleus|cytoplasm|plasma membrane|protein phosphorylation|signal transduction|positive regulation of sodium ion transport|membrane|kinase activity|phosphorylation|transferase …	mmu01521,mmu01522,mmu01524,mmu04010,mmu04012,mmu04014,mmu04015,mmu04022,mmu04024,mmu04062,mmu04066,mmu04068,mmu04071,mmu04072,mmu04140,mmu04150,mmu04151,mmu04152,mmu04210,mmu04211,mmu04213,mmu04218,mmu04261,mmu04370,mmu04371,mmu04380,mmu04510,mmu04550,mmu04611,mmu04613,mmu04620,mmu04625,mmu04630,mmu04660,mmu04662,mmu04664,mmu04666,mmu04668,mmu04722,mmu04725,mmu04728,mmu04910,mmu04914,mmu04915,mmu…	EGFR tyrosine kinase inhibitor resistance|Endocrine resistance|Platinum drug resistance|MAPK signaling pathway|ErbB signaling pathway|Ras signaling pathway|Rap1 signaling pathway|cGMP-PKG signaling pathway|cAMP signaling pathway|Chemokine signaling pathway|HIF-1 signaling pathway|FoxO signaling pathway|Sphingolipid signaling pathway|Phospholipase D signaling pathway|Autophagy - animal|mTOR signal…
Alcam	2730.8566000118017	4350.115442169889	1111.5977578537131	0.2555226705777119	-1.9684767987182552	1.0378780782470932e-16	1.1388478065215953e-15	Down	5.7921510740797375	7.4664662687177215	3.6262424486469977	22.289119010840903	22.62479517836008	19.856357036663773	11658	activated leukocyte cell adhesion molecule	GO:0001772,GO:0002250,GO:0002376,GO:0005515,GO:0005886,GO:0007155,GO:0007157,GO:0007411,GO:0008045,GO:0009897,GO:0016020,GO:0016021,GO:0030424,GO:0031226,GO:0042101,GO:0042802,GO:0042995,GO:0043025	immunological synapse|adaptive immune response|immune system process|protein binding|plasma membrane|cell adhesion|heterophilic cell-cell adhesion via plasma membrane cell adhesion molecules|axon guidance|motor neuron axon guidance|external side of plasma membrane|membrane|integral component of membrane|axon|intrinsic component of plasma membrane|T cell receptor complex|identical protein binding|…	mmu04514	Cell adhesion molecules
Aldh18a1	2283.2092053764827	2958.750178926836	1607.6682318261292	0.543400101714995	-0.8799132592801703	5.043411780435632e-07	1.8631948671134443e-06	Down	9.891968041832108	14.615569960879656	11.108466180064791	23.933714437210423	20.10463658478997	20.09703595463717	56454	aldehyde dehydrogenase 18 family, member A1	GO:0000166,GO:0003824,GO:0004349,GO:0004350,GO:0005524,GO:0005737,GO:0005739,GO:0005743,GO:0006536,GO:0006561,GO:0006592,GO:0008152,GO:0008652,GO:0009266,GO:0016020,GO:0016301,GO:0016310,GO:0016491,GO:0016620,GO:0016740,GO:0019240,GO:0031966,GO:0042802	nucleotide binding|catalytic activity|glutamate 5-kinase activity|glutamate-5-semialdehyde dehydrogenase activity|ATP binding|cytoplasm|mitochondrion|mitochondrial inner membrane|glutamate metabolic process|proline biosynthetic process|ornithine biosynthetic process|metabolic process|cellular amino acid biosynthetic process|response to temperature stimulus|membrane|kinase activity|phosphorylation…	mmu00330	Arginine and proline metabolism
Aldh1a3	1058.281546244715	409.2999626101396	1707.26312987929	4.171319110633378	2.060503684252564	5.3624897922551604e-20	7.8978749660334e-19	Up	9.499853803621168	13.774289142038072	15.227517172623804	3.640528408780295	2.57342916298016	2.8118403897742468	56847	aldehyde dehydrogenase family 1, subfamily A3	GO:0001758,GO:0002072,GO:0002138,GO:0004028,GO:0004029,GO:0004030,GO:0005737,GO:0006081,GO:0007626,GO:0016491,GO:0016620,GO:0021768,GO:0031076,GO:0042472,GO:0042573,GO:0042574,GO:0042803,GO:0043065,GO:0043584,GO:0048048,GO:0048386,GO:0050885,GO:0051289,GO:0060013,GO:0060166,GO:0060324,GO:0070324,GO:0070384,GO:0070403	retinal dehydrogenase activity|optic cup morphogenesis involved in camera-type eye development|retinoic acid biosynthetic process|3-chloroallyl aldehyde dehydrogenase activity|aldehyde dehydrogenase (NAD+) activity|aldehyde dehydrogenase [NAD(P)+] activity|cytoplasm|cellular aldehyde metabolic process|locomotory behavior|oxidoreductase activity|oxidoreductase activity, acting on the aldehyde or o…	mmu00830	Retinol metabolism
Aldh1a7	277.264294072109	434.3770861234512	120.15150202076671	0.2769039723066833	-1.8525423449526632	7.70956949880928e-11	4.6032380910187736e-10	Down	0.9277495309277058	1.687231787594181	1.864463653814861	4.9615315313042165	5.613448516432693	5.268908631196814	26358	aldehyde dehydrogenase family 1, subfamily A7	GO:0004029,GO:0005737,GO:0016491,GO:0016620,GO:0018479,GO:0042573,GO:0043878	aldehyde dehydrogenase (NAD+) activity|cytoplasm|oxidoreductase activity|oxidoreductase activity, acting on the aldehyde or oxo group of donors, NAD or NADP as acceptor|benzaldehyde dehydrogenase (NAD+) activity|retinoic acid metabolic process|glyceraldehyde-3-phosphate dehydrogenase (NAD+) (non-phosphorylating) activity	mmu00830	Retinol metabolism
Aldh1b1	34.32929592704086	47.17951551727049	21.479076336811204	0.4550049358871716	-1.1360458991555435	0.0175083129810731	0.0303828275851906	Down	0.246821851396222	0.2297612886441666	0.2368136901737325	0.5273094631378419	0.5310073207713187	0.4806563043229065	72535	aldehyde dehydrogenase 1 family, member B1	GO:0004029,GO:0005654,GO:0005739,GO:0005829,GO:0016491,GO:0016620,GO:0043231,GO:0043878	aldehyde dehydrogenase (NAD+) activity|nucleoplasm|mitochondrion|cytosol|oxidoreductase activity|oxidoreductase activity, acting on the aldehyde or oxo group of donors, NAD or NADP as acceptor|intracellular membrane-bounded organelle|glyceraldehyde-3-phosphate dehydrogenase (NAD+) (non-phosphorylating) activity	mmu00010,mmu00053,mmu00071,mmu00280,mmu00310,mmu00330,mmu00340,mmu00380,mmu00410,mmu00561,mmu00620,mmu00770	Glycolysis / Gluconeogenesis|Ascorbate and aldarate metabolism|Fatty acid degradation|Valine, leucine and isoleucine degradation|Lysine degradation|Arginine and proline metabolism|Histidine metabolism|Tryptophan metabolism|beta-Alanine metabolism|Glycerolipid metabolism|Pyruvate metabolism|Pantothenate and CoA biosynthesis
Aldh1l1	183.9341539461628	92.27035913211914	275.59794876020646	2.9860695816513134	1.5782477836685984	0.0002043449781785	0.0005077672380684	Up	1.331264999798742	3.4856271924142765	1.8114219541976109	0.568822110657597	1.0310599504911138	0.5678767503164325	107747	aldehyde dehydrogenase 1 family, member L1	GO:0003824,GO:0004029,GO:0004030,GO:0005515,GO:0005737,GO:0005739,GO:0005829,GO:0006730,GO:0009058,GO:0009258,GO:0016155,GO:0016491,GO:0016620,GO:0016742,GO:0032991,GO:0033721,GO:0044877	catalytic activity|aldehyde dehydrogenase (NAD+) activity|aldehyde dehydrogenase [NAD(P)+] activity|protein binding|cytoplasm|mitochondrion|cytosol|one-carbon metabolic process|biosynthetic process|10-formyltetrahydrofolate catabolic process|formyltetrahydrofolate dehydrogenase activity|oxidoreductase activity|oxidoreductase activity, acting on the aldehyde or oxo group of donors, NAD or NADP as …	mmu00670	One carbon pool by folate
Aldh1l2	528.2726411403382	1015.5028961300744	41.04238615060197	0.0405553646780234	-4.623963422497164	3.41370224532676e-43	2.0200583036721103e-41	Down	0.0447940006436346	0.1528919202049131	0.1450496979458799	2.8106434650732948	2.777350758442328	2.6787188596545315	216188	aldehyde dehydrogenase 1 family, member L2	GO:0003824,GO:0004029,GO:0005654,GO:0005737,GO:0005739,GO:0006730,GO:0009058,GO:0009258,GO:0016155,GO:0016491,GO:0016620,GO:0016742	catalytic activity|aldehyde dehydrogenase (NAD+) activity|nucleoplasm|cytoplasm|mitochondrion|one-carbon metabolic process|biosynthetic process|10-formyltetrahydrofolate catabolic process|formyltetrahydrofolate dehydrogenase activity|oxidoreductase activity|oxidoreductase activity, acting on the aldehyde or oxo group of donors, NAD or NADP as acceptor|hydroxymethyl-, formyl- and related transfera…	mmu00670	One carbon pool by folate
Aldh2	8881.250993393507	12489.771676473743	5272.73031031327	0.4221824423801018	-1.2440615134023516	1.2896941757697328e-10	7.521627172942171e-10	Down	22.59433851282972	39.04317739134253	35.79434393293024	68.93475619794366	80.68583009951764	76.28187694576276	11669	aldehyde dehydrogenase 2, mitochondrial	GO:0004029,GO:0005515,GO:0005739,GO:0005759,GO:0006117,GO:0008631,GO:0014070,GO:0016491,GO:0016620,GO:0042802,GO:0043066,GO:0043878,GO:0048149,GO:0050727,GO:0051287,GO:0070404,GO:0110095,GO:2000377	aldehyde dehydrogenase (NAD+) activity|protein binding|mitochondrion|mitochondrial matrix|acetaldehyde metabolic process|intrinsic apoptotic signaling pathway in response to oxidative stress|response to organic cyclic compound|oxidoreductase activity|oxidoreductase activity, acting on the aldehyde or oxo group of donors, NAD or NADP as acceptor|identical protein binding|negative regulation of apo…	mmu00010,mmu00053,mmu00071,mmu00280,mmu00310,mmu00330,mmu00340,mmu00380,mmu00410,mmu00561,mmu00620,mmu00770	Glycolysis / Gluconeogenesis|Ascorbate and aldarate metabolism|Fatty acid degradation|Valine, leucine and isoleucine degradation|Lysine degradation|Arginine and proline metabolism|Histidine metabolism|Tryptophan metabolism|beta-Alanine metabolism|Glycerolipid metabolism|Pyruvate metabolism|Pantothenate and CoA biosynthesis
Aldh3a1	580.7032492672039	1125.2125646406369	36.19393389377064	0.0321843500861334	-4.957496853659093	3.890596381452934e-05	0.0001090119069458	Down	0.0143560539166734	1.0640090254076136	0.4820880038733041	15.600106059696149	16.293854853210398	15.08331264628326	11670	aldehyde dehydrogenase family 3, subfamily A1	GO:0001666,GO:0004028,GO:0004029,GO:0004030,GO:0005737,GO:0005783,GO:0005829,GO:0005886,GO:0006081,GO:0008106,GO:0008284,GO:0014070,GO:0016021,GO:0016491,GO:0016620,GO:0018479,GO:0042493,GO:0051384,GO:0051591	response to hypoxia|3-chloroallyl aldehyde dehydrogenase activity|aldehyde dehydrogenase (NAD+) activity|aldehyde dehydrogenase [NAD(P)+] activity|cytoplasm|endoplasmic reticulum|cytosol|plasma membrane|cellular aldehyde metabolic process|alcohol dehydrogenase (NADP+) activity|positive regulation of cell population proliferation|response to organic cyclic compound|integral component of membrane|o…	mmu00010,mmu00340,mmu00350,mmu00360,mmu00410,mmu00980,mmu00982,mmu05204	Glycolysis / Gluconeogenesis|Histidine metabolism|Tyrosine metabolism|Phenylalanine metabolism|beta-Alanine metabolism|Metabolism of xenobiotics by cytochrome P450|Drug metabolism - cytochrome P450|Chemical carcinogenesis
Aldh3a2	3254.155339281814	2521.9050381434367	3986.405640420191	1.5805754796007814	0.6604499320760738	1.953174254711582e-09	9.845495657534593e-09	Up	13.283726428439325	12.7681225852624	12.817762977189766	8.46286037038841	8.06710817302438	7.611466886581651	11671	aldehyde dehydrogenase family 3, subfamily A2	GO:0000302,GO:0004028,GO:0004029,GO:0005634,GO:0005739,GO:0005743,GO:0005777,GO:0005783,GO:0005829,GO:0006081,GO:0006629,GO:0006631,GO:0006714,GO:0007417,GO:0007422,GO:0008544,GO:0016020,GO:0016021,GO:0016491,GO:0016620,GO:0033306,GO:0042406,GO:0042803,GO:0043231,GO:0043878,GO:0046292,GO:0046458,GO:0046577,GO:0050061,GO:0052814	response to reactive oxygen species|3-chloroallyl aldehyde dehydrogenase activity|aldehyde dehydrogenase (NAD+) activity|nucleus|mitochondrion|mitochondrial inner membrane|peroxisome|endoplasmic reticulum|cytosol|cellular aldehyde metabolic process|lipid metabolic process|fatty acid metabolic process|sesquiterpenoid metabolic process|central nervous system development|peripheral nervous system de…	mmu00010,mmu00053,mmu00071,mmu00280,mmu00310,mmu00330,mmu00340,mmu00380,mmu00410,mmu00561,mmu00620,mmu00770	Glycolysis / Gluconeogenesis|Ascorbate and aldarate metabolism|Fatty acid degradation|Valine, leucine and isoleucine degradation|Lysine degradation|Arginine and proline metabolism|Histidine metabolism|Tryptophan metabolism|beta-Alanine metabolism|Glycerolipid metabolism|Pyruvate metabolism|Pantothenate and CoA biosynthesis
Aldh3b1	76.14920479200208	97.3156788610468	54.98273072295734	0.5645070848722091	-0.8249364071647999	0.0253447183238043	0.0424564389755449	Down	0.7709415222715102	0.5699335778152317	0.6800295781165172	0.9584693644655906	1.436015599371211	1.128870650400858	67689	aldehyde dehydrogenase 3 family, member B1	GO:0004028,GO:0004029,GO:0004030,GO:0005737,GO:0005829,GO:0005886,GO:0006081,GO:0006979,GO:0016020,GO:0016491,GO:0016620,GO:0018477,GO:0018479,GO:0034599,GO:0046185	3-chloroallyl aldehyde dehydrogenase activity|aldehyde dehydrogenase (NAD+) activity|aldehyde dehydrogenase [NAD(P)+] activity|cytoplasm|cytosol|plasma membrane|cellular aldehyde metabolic process|response to oxidative stress|membrane|oxidoreductase activity|oxidoreductase activity, acting on the aldehyde or oxo group of donors, NAD or NADP as acceptor|benzaldehyde dehydrogenase (NADP+) activity|…	mmu00010,mmu00340,mmu00350,mmu00360,mmu00410,mmu00980,mmu00982,mmu05204	Glycolysis / Gluconeogenesis|Histidine metabolism|Tyrosine metabolism|Phenylalanine metabolism|beta-Alanine metabolism|Metabolism of xenobiotics by cytochrome P450|Drug metabolism - cytochrome P450|Chemical carcinogenesis
Aldh4a1	4587.006580950816	2444.7198542331407	6729.2933076684885	2.7525760594600293	1.4607824290356894	2.1401898942748515e-34	8.483446497186608e-33	Up	30.900536110692105	30.28129239821548	32.62814134470741	9.875523125233723	12.154727572041883	11.460620468987416	212647	aldehyde dehydrogenase 4 family, member A1	GO:0003842,GO:0004029,GO:0005739,GO:0005829,GO:0006560,GO:0010133,GO:0016491,GO:0016620,GO:0042802,GO:0043878	1-pyrroline-5-carboxylate dehydrogenase activity|aldehyde dehydrogenase (NAD+) activity|mitochondrion|cytosol|proline metabolic process|proline catabolic process to glutamate|oxidoreductase activity|oxidoreductase activity, acting on the aldehyde or oxo group of donors, NAD or NADP as acceptor|identical protein binding|glyceraldehyde-3-phosphate dehydrogenase (NAD+) (non-phosphorylating) activity	mmu00250,mmu00330	Alanine, aspartate and glutamate metabolism|Arginine and proline metabolism
Aldh6a1	1528.8296964899966	1915.5865378836013	1142.072855096391	0.5962895502551185	-0.7459150405791062	0.000862984697314	0.0019351459534167	Down	5.206963910503144	10.040633018670077	8.33970776764999	12.94790809752866	13.544746316282268	12.180810276422742	104776	aldehyde dehydrogenase family 6, subfamily A1	GO:0004491,GO:0005654,GO:0005739,GO:0006210,GO:0006573,GO:0006574,GO:0016491,GO:0016620,GO:0016790,GO:0018478,GO:0019484,GO:0019859,GO:0050873	methylmalonate-semialdehyde dehydrogenase (acylating) activity|nucleoplasm|mitochondrion|thymine catabolic process|valine metabolic process|valine catabolic process|oxidoreductase activity|oxidoreductase activity, acting on the aldehyde or oxo group of donors, NAD or NADP as acceptor|thiolester hydrolase activity|malonate-semialdehyde dehydrogenase (acetylating) activity|beta-alanine catabolic pr…	mmu00280,mmu00410,mmu00562,mmu00640	Valine, leucine and isoleucine degradation|beta-Alanine metabolism|Inositol phosphate metabolism|Propanoate metabolism
Aldoa	42587.50464760926	65690.51283431849	19484.4964609	0.2966081820636368	-1.7533696991857854	5.619908351105803e-38	2.6010128902087155e-36	Down	232.5280413118473	197.0655447112005	212.9503183092952	610.7366750016864	750.6788386284517	770.1657208518501	11674	aldolase A, fructose-bisphosphate	GO:0000792,GO:0002020,GO:0004332,GO:0005615,GO:0005737,GO:0005739,GO:0005829,GO:0005886,GO:0006000,GO:0006096,GO:0006754,GO:0006941,GO:0007339,GO:0008092,GO:0008360,GO:0015629,GO:0016020,GO:0019242,GO:0030018,GO:0030335,GO:0030388,GO:0032991,GO:0035686,GO:0042802,GO:0043209,GO:0046716,GO:0061615,GO:0061827,GO:0070061,GO:0070062	heterochromatin|protease binding|fructose-bisphosphate aldolase activity|extracellular space|cytoplasm|mitochondrion|cytosol|plasma membrane|fructose metabolic process|glycolytic process|ATP biosynthetic process|striated muscle contraction|binding of sperm to zona pellucida|cytoskeletal protein binding|regulation of cell shape|actin cytoskeleton|membrane|methylglyoxal biosynthetic process|Z disc|…	mmu00010,mmu00030,mmu00051,mmu04066	Glycolysis / Gluconeogenesis|Pentose phosphate pathway|Fructose and mannose metabolism|HIF-1 signaling pathway
Aldoc	4852.184035181834	6123.319791286988	3581.0482790766746	0.5848597310257527	-0.7738374353513133	0.0001098882314726	0.0002852480193122	Down	21.64647083835649	37.0034833895695	37.04392412080829	54.86692956660304	51.677735960458	53.50518945881205	11676	aldolase C, fructose-bisphosphate	GO:0003824,GO:0004332,GO:0005737,GO:0005739,GO:0005829,GO:0006096,GO:0006915,GO:0007568,GO:0008092,GO:0016829,GO:0030388,GO:0030424,GO:0042802,GO:0044877,GO:0099524	catalytic activity|fructose-bisphosphate aldolase activity|cytoplasm|mitochondrion|cytosol|glycolytic process|apoptotic process|aging|cytoskeletal protein binding|lyase activity|fructose 1,6-bisphosphate metabolic process|axon|identical protein binding|protein-containing complex binding|postsynaptic cytosol	mmu00010,mmu00030,mmu00051,mmu04066	Glycolysis / Gluconeogenesis|Pentose phosphate pathway|Fructose and mannose metabolism|HIF-1 signaling pathway
Alg1	1092.581637579363	797.7573281490344	1387.4059470096909	1.738697365678992	0.7980068417706753	3.8035149034250407e-08	1.6301199802082128e-07	Up	19.270776239666013	17.413804825411493	17.589007960355588	9.715900843398872	11.398025942175948	9.558997491091452	208211	asparagine-linked glycosylation 1 (beta-1,4-mannosyltransferase)	GO:0000030,GO:0004578,GO:0005783,GO:0006486,GO:0016020,GO:0016021,GO:0016740,GO:0016757	mannosyltransferase activity|chitobiosyldiphosphodolichol beta-mannosyltransferase activity|endoplasmic reticulum|protein glycosylation|membrane|integral component of membrane|transferase activity|glycosyltransferase activity	mmu00510,mmu00513	N-Glycan biosynthesis|Various types of N-glycan biosynthesis
Alg13	142.97772577007115	113.97021800426442	171.9852335358778	1.508608539204107	0.5932184971729502	0.025509437765706	0.0427150959413827	Up	2.6456456630146707	3.0100596790342284	2.372166935156579	1.9392255649118764	1.6695906276895671	1.606374582681955	67574	asparagine-linked glycosylation 13	GO:0003824,GO:0004577,GO:0004843,GO:0005737,GO:0005783,GO:0006508,GO:0008152,GO:0008233,GO:0008234,GO:0016740,GO:0016757,GO:0016758,GO:0016787,GO:0048167,GO:1901215,GO:1904262	catalytic activity|N-acetylglucosaminyldiphosphodolichol N-acetylglucosaminyltransferase activity|thiol-dependent deubiquitinase|cytoplasm|endoplasmic reticulum|proteolysis|metabolic process|peptidase activity|cysteine-type peptidase activity|transferase activity|glycosyltransferase activity|hexosyltransferase activity|hydrolase activity|regulation of synaptic plasticity|negative regulation of ne…	mmu00510,mmu00513	N-Glycan biosynthesis|Various types of N-glycan biosynthesis
Alg14	697.8938158190361	959.8418152080044	435.9458164300679	0.4542813796842955	-1.1383419221972308	7.280982170545798e-07	2.6374856489674973e-06	Down	4.2412729416209975	7.2233059471768	4.374201432967231	11.90312895383314	11.107275895115505	11.096376435790733	66789	asparagine-linked glycosylation 14	GO:0005634,GO:0005783,GO:0006488,GO:0016020,GO:0016021,GO:0043541	nucleus|endoplasmic reticulum|dolichol-linked oligosaccharide biosynthetic process|membrane|integral component of membrane|UDP-N-acetylglucosamine transferase complex	mmu00510,mmu00513	N-Glycan biosynthesis|Various types of N-glycan biosynthesis
Alg3	453.2942008789684	335.9226245987414	570.665777159195	1.698657490566876	0.7643949834962406	5.6666443445508106e-05	0.0001545016128761	Up	8.638718084745369	11.256017754849912	10.455120490385427	5.559693362488452	6.633589608528662	5.320098583200113	208624	asparagine-linked glycosylation 3 (alpha-1,3-mannosyltransferase)	GO:0000030,GO:0000033,GO:0005783,GO:0005789,GO:0006486,GO:0016020,GO:0016021,GO:0016740,GO:0016757,GO:0052925	mannosyltransferase activity|alpha-1,3-mannosyltransferase activity|endoplasmic reticulum|endoplasmic reticulum membrane|protein glycosylation|membrane|integral component of membrane|transferase activity|glycosyltransferase activity|dol-P-Man:Man(5)GlcNAc(2)-PP-Dol alpha-1,3-mannosyltransferase activity	mmu00510,mmu00513	N-Glycan biosynthesis|Various types of N-glycan biosynthesis
Alg5	1210.2418387430632	704.0788458021577	1716.4048316839685	2.4376012069151307	1.2854621194503126	1.8059729033328906e-18	2.3142432355237945e-17	Up	14.698031461192617	12.642402330436024	12.147166062545915	5.4022719535194685	5.101526917940344	5.418043654181607	66248	asparagine-linked glycosylation 5 (dolichyl-phosphate beta-glucosyltransferase)	GO:0004581,GO:0005783,GO:0005789,GO:0006487,GO:0007368,GO:0016020,GO:0016021,GO:0016740,GO:0016757	dolichyl-phosphate beta-glucosyltransferase activity|endoplasmic reticulum|endoplasmic reticulum membrane|protein N-linked glycosylation|determination of left/right symmetry|membrane|integral component of membrane|transferase activity|glycosyltransferase activity	mmu00510	N-Glycan biosynthesis
Alg6	416.7033335989751	539.8166735639479	293.5899936340021	0.5441202449511238	-0.8780025874834818	2.596200893401613e-06	8.660449487169585e-06	Down	2.1652554572484184	2.9511119013578213	2.461245926845424	4.332317734652897	4.436782501360238	4.887489319510848	320438	asparagine-linked glycosylation 6 (alpha-1,3,-glucosyltransferase)	GO:0005783,GO:0005789,GO:0006487,GO:0006488,GO:0006490,GO:0016020,GO:0016021,GO:0016740,GO:0016757,GO:0016758,GO:0042281,GO:0046527	endoplasmic reticulum|endoplasmic reticulum membrane|protein N-linked glycosylation|dolichol-linked oligosaccharide biosynthetic process|oligosaccharide-lipid intermediate biosynthetic process|membrane|integral component of membrane|transferase activity|glycosyltransferase activity|hexosyltransferase activity|dolichyl pyrophosphate Man9GlcNAc2 alpha-1,3-glucosyltransferase activity|glucosyltransf…	mmu00510	N-Glycan biosynthesis
Alg8	305.87344189541284	234.6478516635213	377.0990321273043	1.606288571609615	0.6837310979807769	0.0013358526506066	0.0028834995528792	Up	5.572959895261387	4.5038284133075495	4.307294976464817	2.8133566545579263	3.1627984293270144	2.8292091800881987	381903	asparagine-linked glycosylation 8 (alpha-1,3-glucosyltransferase)	GO:0000033,GO:0005783,GO:0005789,GO:0006487,GO:0006490,GO:0016020,GO:0016021,GO:0016740,GO:0016757,GO:0016758,GO:0018279,GO:0042283	alpha-1,3-mannosyltransferase activity|endoplasmic reticulum|endoplasmic reticulum membrane|protein N-linked glycosylation|oligosaccharide-lipid intermediate biosynthetic process|membrane|integral component of membrane|transferase activity|glycosyltransferase activity|hexosyltransferase activity|protein N-linked glycosylation via asparagine|dolichyl pyrophosphate Glc1Man9GlcNAc2 alpha-1,3-glucosy…	mmu00510	N-Glycan biosynthesis
Alk	5.171365347549429	10.01965836068204	0.3230723344168197	0.0354274611330244	-4.818988109642729	0.0072452245789198	0.0136183920644496	Down	0.0	0.002844935461527	0.0	0.0137113564231708	0.0358995257684456	0.0357093095980807	11682	anaplastic lymphoma kinase	GO:0000166,GO:0000187,GO:0004672,GO:0004713,GO:0004714,GO:0005515,GO:0005524,GO:0005886,GO:0005887,GO:0006468,GO:0006950,GO:0007165,GO:0007169,GO:0007275,GO:0007399,GO:0007420,GO:0016020,GO:0016021,GO:0016301,GO:0016310,GO:0016740,GO:0021766,GO:0030424,GO:0030534,GO:0032991,GO:0033674,GO:0036269,GO:0042127,GO:0042802,GO:0043235,GO:0044297,GO:0045664,GO:0046777,GO:0048666,GO:0050995,GO:0060159,GO:…	nucleotide binding|activation of MAPK activity|protein kinase activity|protein tyrosine kinase activity|transmembrane receptor protein tyrosine kinase activity|protein binding|ATP binding|plasma membrane|integral component of plasma membrane|protein phosphorylation|response to stress|signal transduction|transmembrane receptor protein tyrosine kinase signaling pathway|multicellular organism develo…	mmu05200,mmu05223,mmu05235	Pathways in cancer|Non-small cell lung cancer|PD-L1 expression and PD-1 checkpoint pathway in cancer
Alkbh2	360.418552810893	253.41393705102985	467.4231685707562	1.8437575133177264	0.8826489283606962	0.0020082628148019	0.0041922047362289	Up	7.397951681633133	5.831099770043782	5.088156755459512	2.3928372254159744	4.39253181052825	3.002304199501264	231642	alkB homolog 2, alpha-ketoglutarate-dependent dioxygenase	GO:0004519,GO:0004527,GO:0005634,GO:0005654,GO:0006281,GO:0006307,GO:0006974,GO:0008198,GO:0016491,GO:0016706,GO:0035511,GO:0043734,GO:0046872,GO:0051213,GO:0051747,GO:0103053	endonuclease activity|exonuclease activity|nucleus|nucleoplasm|DNA repair|DNA dealkylation involved in DNA repair|cellular response to DNA damage stimulus|ferrous iron binding|oxidoreductase activity|2-oxoglutarate-dependent dioxygenase activity|oxidative DNA demethylation|DNA-N1-methyladenine dioxygenase activity|metal ion binding|dioxygenase activity|cytosine C-5 DNA demethylase activity|1-ethy…
Alkbh4	709.8866368797812	405.10235847443016	1014.6709152851324	2.504124506309945	1.3243062955653917	5.616057493758735e-14	4.70199376523944e-13	Up	14.068509217076896	11.431119914768518	10.793803635199849	4.593929922191083	4.94676968846397	4.713637229782629	72041	alkB homolog 4, lysine demethylase	GO:0003779,GO:0005634,GO:0005737,GO:0006325,GO:0006482,GO:0016491,GO:0016706,GO:0030496,GO:0031032,GO:0032451,GO:0035516,GO:0036090,GO:0046872,GO:0051213,GO:0070938,GO:0070988,GO:0070989,GO:0080111,GO:1902275	actin binding|nucleus|cytoplasm|chromatin organization|protein demethylation|oxidoreductase activity|2-oxoglutarate-dependent dioxygenase activity|midbody|actomyosin structure organization|demethylase activity|oxidative DNA demethylase activity|cleavage furrow ingression|metal ion binding|dioxygenase activity|contractile ring|demethylation|oxidative demethylation|DNA demethylation|regulation of c…
Alkbh6	1084.4174668052788	796.5162116836128	1372.3187219269448	1.7230763880165003	0.7849866610345604	1.6449497587332846e-11	1.0738838673148851e-10	Up	35.993179356463386	37.8992548120189	37.2345388642378	20.55223507544232	20.799843329992022	21.9677248750428	233065	alkB homolog 6	GO:0005634,GO:0005654,GO:0005737,GO:0005925,GO:0016491,GO:0016706,GO:0046872,GO:0051213	nucleus|nucleoplasm|cytoplasm|focal adhesion|oxidoreductase activity|2-oxoglutarate-dependent dioxygenase activity|metal ion binding|dioxygenase activity
Alox12	263.3891733851296	55.88195109864235	470.896395671617	8.411993003582412	3.0724476501527693	7.683746977559174e-13	5.755515536671699e-12	Up	5.3407787613957565	3.3891738672449363	3.1055880249516408	0.6405627356956791	0.5482965828776989	0.1911543368837893	11684	arachidonate 12-lipoxygenase	GO:0004052,GO:0005506,GO:0005737,GO:0005829,GO:0005886,GO:0006629,GO:0006631,GO:0010628,GO:0010656,GO:0010942,GO:0016020,GO:0016165,GO:0016491,GO:0016702,GO:0016787,GO:0019369,GO:0019372,GO:0019395,GO:0033559,GO:0034440,GO:0042383,GO:0043065,GO:0043066,GO:0043280,GO:0043536,GO:0043651,GO:0046872,GO:0048661,GO:0050473,GO:0051122,GO:0051213,GO:0051901,GO:0061436,GO:0090331,GO:1905956,GO:2001303,GO:…	arachidonate 12(S)-lipoxygenase activity|iron ion binding|cytoplasm|cytosol|plasma membrane|lipid metabolic process|fatty acid metabolic process|positive regulation of gene expression|negative regulation of muscle cell apoptotic process|positive regulation of cell death|membrane|linoleate 13S-lipoxygenase activity|oxidoreductase activity|oxidoreductase activity, acting on single donors with incor…	mmu00590,mmu01523,mmu04726,mmu04750	Arachidonic acid metabolism|Antifolate resistance|Serotonergic synapse|Inflammatory mediator regulation of TRP channels
Alox15	321.5999398587428	230.3329738784826	412.866905839003	1.7937861846922876	0.8430079344779896	0.0031156286021051	0.0062763343839853	Up	0.6266200189360712	0.7165000937669812	0.724371039133625	0.3397650986942237	0.2638055204349879	0.5289238603680013	11687	arachidonate 15-lipoxygenase	GO:0001503,GO:0002820,GO:0004052,GO:0005506,GO:0005546,GO:0005737,GO:0005811,GO:0005829,GO:0005886,GO:0006629,GO:0006631,GO:0006646,GO:0008289,GO:0010811,GO:0016020,GO:0016165,GO:0016491,GO:0016702,GO:0019369,GO:0019372,GO:0030282,GO:0030838,GO:0031234,GO:0034116,GO:0034440,GO:0034976,GO:0035358,GO:0035963,GO:0042060,GO:0043277,GO:0043651,GO:0046872,GO:0047977,GO:0050473,GO:0050727,GO:0051120,GO:…	ossification|negative regulation of adaptive immune response|arachidonate 12(S)-lipoxygenase activity|iron ion binding|phosphatidylinositol-4,5-bisphosphate binding|cytoplasm|lipid droplet|cytosol|plasma membrane|lipid metabolic process|fatty acid metabolic process|phosphatidylethanolamine biosynthetic process|lipid binding|positive regulation of cell-substrate adhesion|membrane|linoleate 13S-lip…	mmu00590,mmu00591,mmu04216,mmu04217,mmu04726	Arachidonic acid metabolism|Linoleic acid metabolism|Ferroptosis|Necroptosis|Serotonergic synapse
Alox5	610.3381435895974	84.50664082429512	1136.1696463548994	13.464525806329432	3.751091516787592	6.339585335209582e-38	2.9259217108380937e-36	Up	7.260339926210213	12.499944563495209	8.29696869039898	0.4997584341278351	0.6054883990736529	0.940573911326546	11689	arachidonate 5-lipoxygenase	GO:0001937,GO:0002232,GO:0002523,GO:0002526,GO:0002540,GO:0004051,GO:0005506,GO:0005515,GO:0005634,GO:0005635,GO:0005641,GO:0005654,GO:0005737,GO:0005829,GO:0006691,GO:0006954,GO:0006959,GO:0016020,GO:0016363,GO:0016491,GO:0016525,GO:0016702,GO:0016787,GO:0019233,GO:0019369,GO:0019370,GO:0019372,GO:0030425,GO:0030501,GO:0031965,GO:0034440,GO:0036336,GO:0042383,GO:0042593,GO:0043651,GO:0045598,GO:…	negative regulation of endothelial cell proliferation|leukocyte chemotaxis involved in inflammatory response|leukocyte migration involved in inflammatory response|acute inflammatory response|leukotriene production involved in inflammatory response|arachidonate 5-lipoxygenase activity|iron ion binding|protein binding|nucleus|nuclear envelope|nuclear envelope lumen|nucleoplasm|cytoplasm|cytosol|leu…	mmu00590,mmu04664,mmu04726,mmu04913,mmu05145	Arachidonic acid metabolism|Fc epsilon RI signaling pathway|Serotonergic synapse|Ovarian steroidogenesis|Toxoplasmosis
Alpk1	349.69566631178674	494.35072909254	205.0406035310334	0.4150210264753231	-1.2687436643959265	0.0001711997450948	0.0004310955283397	Down	0.2773209271322193	0.7631374535037331	0.6375288393131251	1.3214960422738162	1.3541556072900596	1.2715737394021651	71481	alpha-kinase 1	GO:0002376,GO:0002753,GO:0004674,GO:0005524,GO:0005737,GO:0005829,GO:0006468,GO:0009617,GO:0016301,GO:0016310,GO:0016740,GO:0043123,GO:0045087,GO:0048029,GO:0106310,GO:0106311	immune system process|cytoplasmic pattern recognition receptor signaling pathway|protein serine/threonine kinase activity|ATP binding|cytoplasm|cytosol|protein phosphorylation|response to bacterium|kinase activity|phosphorylation|transferase activity|positive regulation of I-kappaB kinase/NF-kappaB signaling|innate immune response|monosaccharide binding|protein serine kinase activity|protein thre…
Alpk2	15.541229216738255	26.83823520549577	4.244223227980735	0.1585110061166988	-2.6573450783793864	0.0182654739990532	0.0315941787963579	Down	0.0071245630334056	0.038213565524122	0.0	0.0937607138096903	0.1079065469718577	0.0763083319000917	225638	alpha-kinase 2	GO:0003007,GO:0003308,GO:0004674,GO:0005524,GO:0005886,GO:0006468,GO:0010468,GO:0016020,GO:0016301,GO:0016310,GO:0016323,GO:0016740,GO:0030010,GO:0042981,GO:0055013,GO:0106310,GO:0106311,GO:1905223	heart morphogenesis|negative regulation of Wnt signaling pathway involved in heart development|protein serine/threonine kinase activity|ATP binding|plasma membrane|protein phosphorylation|regulation of gene expression|membrane|kinase activity|phosphorylation|basolateral plasma membrane|transferase activity|establishment of cell polarity|regulation of apoptotic process|cardiac muscle cell developm…
Alpl	339.89096105345567	674.9714223871705	4.8104997197405766	0.0070885904846047	-7.1402854982453885	4.78806946693074e-07	1.7763887818534576e-06	Down	0.0907664322652724	0.0	0.0066989249524433	4.239836086275099	6.477054746511298	2.9912701069243868	11647	alkaline phosphatase, liver/bone/kidney	GO:0001958,GO:0003006,GO:0003824,GO:0004035,GO:0005515,GO:0005615,GO:0005886,GO:0016020,GO:0016311,GO:0016462,GO:0016787,GO:0016791,GO:0031012,GO:0031225,GO:0046677,GO:0046872,GO:0051384,GO:0065010,GO:0071407	endochondral ossification|developmental process involved in reproduction|catalytic activity|alkaline phosphatase activity|protein binding|extracellular space|plasma membrane|membrane|dephosphorylation|pyrophosphatase activity|hydrolase activity|phosphatase activity|extracellular matrix|anchored component of membrane|response to antibiotic|metal ion binding|response to glucocorticoid|extracellular…	mmu00730,mmu00790	Thiamine metabolism|Folate biosynthesis
Als2cl	1647.3666335895475	1047.8419773938567	2246.891289785238	2.1439945804647804	1.1003012589922958	7.164862493371014e-06	2.248808612477066e-05	Up	14.64381629417172	9.140798203684806	7.945918346695447	4.616967229401438	5.49220822660863	4.4827230059672605	235633	ALS2 C-terminal like	GO:0005085,GO:0005096,GO:0005515,GO:0005737,GO:0007032,GO:0008104,GO:0031267,GO:0031410,GO:0042802	guanyl-nucleotide exchange factor activity|GTPase activator activity|protein binding|cytoplasm|endosome organization|protein localization|small GTPase binding|cytoplasmic vesicle|identical protein binding
Alx4	3.329839283871541	6.65967856774308	0.0	0.0273594227417183	-5.191818398748497	0.0164749905143498	0.0287462213386964	Down	0.0	0.0	0.0	0.0466602492463314	0.0187949852379869	0.0303800228591013	11695	aristaless-like homeobox 4	GO:0000977,GO:0000981,GO:0001228,GO:0001942,GO:0003677,GO:0003700,GO:0005515,GO:0005634,GO:0005654,GO:0005667,GO:0006355,GO:0006357,GO:0007275,GO:0007389,GO:0007517,GO:0009791,GO:0009952,GO:0035108,GO:0035115,GO:0035116,GO:0042733,GO:0042981,GO:0043565,GO:0045944,GO:0048565,GO:0048704,GO:0048705,GO:0060021,GO:0071837,GO:1990837	RNA polymerase II transcription regulatory region sequence-specific DNA binding|DNA-binding transcription factor activity, RNA polymerase II-specific|DNA-binding transcription activator activity, RNA polymerase II-specific|hair follicle development|DNA binding|DNA-binding transcription factor activity|protein binding|nucleus|nucleoplasm|transcription regulator complex|regulation of transcription,…			Homeobox
Alyref	3059.131736378584	2117.40744255633	4000.856030200837	1.889401265913305	0.9179291299241568	6.5381940958983216e-15	6.001736175896913e-14	Up	97.26019811515503	84.70310541599041	88.12858304304558	46.58158633143593	46.67068374682084	47.24330618961808	21681	Aly/REF export factor	GO:0003676,GO:0003697,GO:0003723,GO:0005634,GO:0005681,GO:0005737,GO:0006397,GO:0008380,GO:0051028	nucleic acid binding|single-stranded DNA binding|RNA binding|nucleus|spliceosomal complex|cytoplasm|mRNA processing|RNA splicing|mRNA transport	mmu03013,mmu03015,mmu03040,mmu05014,mmu05168	RNA transport|mRNA surveillance pathway|Spliceosome|Amyotrophic lateral sclerosis|Herpes simplex virus 1 infection
Amd1	6195.696812665996	4088.346178058648	8303.047447273342	2.0308751373553333	1.0221015423146171	5.233932453477671e-12	3.583513505027749e-11	Up	72.3723157544987	58.464067971168966	66.99537592741525	35.19682441358773	28.54250807605429	31.973367878956328	11702	S-adenosylmethionine decarboxylase 1	GO:0001701,GO:0004014,GO:0005515,GO:0005829,GO:0006596,GO:0006597,GO:0008295,GO:0016829,GO:0016831,GO:0019810,GO:0042802	in utero embryonic development|adenosylmethionine decarboxylase activity|protein binding|cytosol|polyamine biosynthetic process|spermine biosynthetic process|spermidine biosynthetic process|lyase activity|carboxy-lyase activity|putrescine binding|identical protein binding	mmu00270,mmu00330	Cysteine and methionine metabolism|Arginine and proline metabolism
Amd2	60.82790698033832	36.46710553063023	85.18870843004639	2.3349195425201565	1.2233728378976625	0.0020122105631852	0.0041995612572636	Up	0.5647790908237087	0.6609315669589148	0.81281754355021	0.3033717923507184	0.3131367257047086	0.2386728370895151	100041585	S-adenosylmethionine decarboxylase 2	GO:0004014,GO:0005829,GO:0006596,GO:0006597,GO:0008295,GO:0016829,GO:0016831,GO:0019810,GO:0042802	adenosylmethionine decarboxylase activity|cytosol|polyamine biosynthetic process|spermine biosynthetic process|spermidine biosynthetic process|lyase activity|carboxy-lyase activity|putrescine binding|identical protein binding	mmu00270,mmu00330	Cysteine and methionine metabolism|Arginine and proline metabolism
Amdhd1	7.70971084904617	15.09670104942392	0.3227206486684135	0.0234869245385079	-5.411998375680708	0.0014383729394829	0.0030823074539953	Down	0.0	0.0	0.0095562373309247	0.0936264083411733	0.2734206457389255	0.0711190906640526	71761	amidohydrolase domain containing 1	GO:0005737,GO:0006547,GO:0006548,GO:0016787,GO:0016810,GO:0016812,GO:0019556,GO:0046872,GO:0050480	cytoplasm|histidine metabolic process|histidine catabolic process|hydrolase activity|hydrolase activity, acting on carbon-nitrogen (but not peptide) bonds|hydrolase activity, acting on carbon-nitrogen (but not peptide) bonds, in cyclic amides|histidine catabolic process to glutamate and formamide|metal ion binding|imidazolonepropionase activity	mmu00340	Histidine metabolism
Amer3	19.861533233013933	35.13362946334929	4.589437002678593	0.1308852706828714	-2.9336253437342563	0.0042431795701589	0.0083386347476024	Down	0.0150125214083097	0.0536811373861432	0.0	0.1270079146361923	0.1657944577971135	0.2194953217801424	211383	APC membrane recruitment 3	GO:0005546,GO:0005886,GO:0008013,GO:0008289,GO:0016020,GO:0016055,GO:0060828	phosphatidylinositol-4,5-bisphosphate binding|plasma membrane|beta-catenin binding|lipid binding|membrane|Wnt signaling pathway|regulation of canonical Wnt signaling pathway
Amh	112.69344334811588	16.997038613851963	208.38984808237967	12.26067764849657	3.6159668139737935	3.050107864304499e-09	1.4996212820077522e-08	Up	4.9258367510158845	1.0346449265627378	3.315543271708935	0.356181450746277	0.1434716962929079	0.2473666024036062	11705	anti-Mullerian hormone	GO:0001546,GO:0001655,GO:0001880,GO:0005102,GO:0005160,GO:0005576,GO:0005615,GO:0005737,GO:0010628,GO:0051092,GO:2000355	preantral ovarian follicle growth|urogenital system development|Mullerian duct regression|signaling receptor binding|transforming growth factor beta receptor binding|extracellular region|extracellular space|cytoplasm|positive regulation of gene expression|positive regulation of NF-kappaB transcription factor activity|negative regulation of ovarian follicle development	mmu04024,mmu04060,mmu04350,mmu04390	cAMP signaling pathway|Cytokine-cytokine receptor interaction|TGF-beta signaling pathway|Hippo signaling pathway
Amigo1	351.16955005675857	469.0177749719293	233.3213251415877	0.4976582013309623	-1.0067728757745806	4.03340051649412e-07	1.5116356742318722e-06	Down	3.4895943595547547	3.9904083340518426	4.775713220263155	8.408813772186178	7.8306025250764595	7.914204322579574	229715	adhesion molecule with Ig like domain 1	GO:0005515,GO:0005886,GO:0005887,GO:0007155,GO:0007156,GO:0007157,GO:0007275,GO:0007399,GO:0007409,GO:0007413,GO:0007420,GO:0008076,GO:0010976,GO:0015459,GO:0016020,GO:0016021,GO:0030154,GO:0030425,GO:0032809,GO:0042552,GO:0042995,GO:0043025,GO:0050772,GO:0051965,GO:0106030,GO:1901381,GO:1903818,GO:1905232,GO:1990030	protein binding|plasma membrane|integral component of plasma membrane|cell adhesion|homophilic cell adhesion via plasma membrane adhesion molecules|heterophilic cell-cell adhesion via plasma membrane cell adhesion molecules|multicellular organism development|nervous system development|axonogenesis|axonal fasciculation|brain development|voltage-gated potassium channel complex|positive regulation o…
Amigo2	257.0865876509147	319.3540350757308	194.8191402260984	0.6100743156600381	-0.7129431008941459	0.0080980089556684	0.0150522672634586	Down	1.5589138000132376	1.1206062696479484	1.9505814623426323	2.4171577033345355	2.3428294122215143	2.704946870402844	105827	adhesion molecule with Ig like domain 2	GO:0005634,GO:0005886,GO:0007155,GO:0007156,GO:0007157,GO:0007420,GO:0016020,GO:0016021,GO:0043066,GO:0043069,GO:0043524,GO:0051965	nucleus|plasma membrane|cell adhesion|homophilic cell adhesion via plasma membrane adhesion molecules|heterophilic cell-cell adhesion via plasma membrane cell adhesion molecules|brain development|membrane|integral component of membrane|negative regulation of apoptotic process|negative regulation of programmed cell death|negative regulation of neuron apoptotic process|positive regulation of synaps…
Amigo3	215.249600929387	157.19890030293337	273.30030155584063	1.7384543970662063	0.7978052229531802	0.0071084386980338	0.0133916680827428	Up	2.122590274551309	2.6939245420072475	3.4201897416751192	1.9379856545897944	1.4324376642541945	1.263875055064906	320844	adhesion molecule with Ig like domain 3	GO:0007155,GO:0007157,GO:0007399,GO:0007420,GO:0010977,GO:0016020,GO:0016021,GO:0044877,GO:0051965	cell adhesion|heterophilic cell-cell adhesion via plasma membrane cell adhesion molecules|nervous system development|brain development|negative regulation of neuron projection development|membrane|integral component of membrane|protein-containing complex binding|positive regulation of synapse assembly
Ammecr1l	4644.797101295072	3257.641712497076	6031.952490093066	1.8515178884503751	0.8887084881830373	4.1736223903227705e-14	3.540847382757706e-13	Up	22.298344235119856	19.272153123749465	21.215312842095628	11.19296570505342	11.404651510551204	10.72512115135336	225339	AMME chromosomal region gene 1-like	GO:0005634	nucleus
Amn	13.86253258571856	5.0405068293407735	22.68455834209636	4.517095161169449	2.175395307200516	0.0103296996968314	0.0187914793891963	Up	0.2850262035130108	0.5250344964994199	0.2582762095551766	0.0595397368065389	0.0599572705047492	0.1130667088239659	93835	amnionless	GO:0005102,GO:0005615,GO:0005768,GO:0005886,GO:0005905,GO:0006898,GO:0007275,GO:0007588,GO:0008104,GO:0015031,GO:0015889,GO:0016020,GO:0016021,GO:0016324,GO:0030139,GO:0031526,GO:0032991,GO:0043001,GO:0045177	signaling receptor binding|extracellular space|endosome|plasma membrane|clathrin-coated pit|receptor-mediated endocytosis|multicellular organism development|excretion|protein localization|protein transport|cobalamin transport|membrane|integral component of membrane|apical plasma membrane|endocytic vesicle|brush border membrane|protein-containing complex|Golgi to plasma membrane protein transport|…
Amn1	366.01089945534216	266.151536735754	465.8702621749304	1.7503081367386937	0.8076089267501119	0.0001526137099952	0.0003874741895357	Up	8.504086512672849	8.437471713629611	8.567224911781976	3.7189320859938255	5.652517814319699	4.959638403739304	232566	antagonist of mitotic exit network 1	GO:0005515,GO:0019005,GO:0031146	protein binding|SCF ubiquitin ligase complex|SCF-dependent proteasomal ubiquitin-dependent protein catabolic process
Amot	2785.069985142657	2198.699338749369	3371.440631535944	1.5331878987424177	0.616534516287071	0.000205708503411	0.0005110021278887	Up	10.972280051487632	8.743046013371401	8.262467578350337	6.314057726888263	6.297223954406944	5.328463733647032	27494	angiomotin	GO:0001525,GO:0001570,GO:0001701,GO:0001702,GO:0001725,GO:0001726,GO:0003365,GO:0005515,GO:0005654,GO:0005737,GO:0005884,GO:0005886,GO:0005923,GO:0006935,GO:0008180,GO:0009897,GO:0009986,GO:0016021,GO:0016525,GO:0030027,GO:0030036,GO:0030054,GO:0030139,GO:0030334,GO:0031410,GO:0034260,GO:0034613,GO:0035329,GO:0038023,GO:0040019,GO:0042074,GO:0043116,GO:0043532,GO:0043534,GO:0043536,GO:0048514,GO:…	angiogenesis|vasculogenesis|in utero embryonic development|gastrulation with mouth forming second|stress fiber|ruffle|establishment of cell polarity involved in ameboidal cell migration|protein binding|nucleoplasm|cytoplasm|actin filament|plasma membrane|bicellular tight junction|chemotaxis|COP9 signalosome|external side of plasma membrane|cell surface|integral component of membrane|negative regu…	mmu04390,mmu04530	Hippo signaling pathway|Tight junction
Amotl2	8918.100716232711	4874.096222069543	12962.105210395874	2.6593753937912528	1.4110874404279852	2.8027274506746752e-14	2.414892934489271e-13	Up	83.4351066717807	54.7114895497057	64.8485578483315	21.969236775850412	25.762826573292543	27.50759793597104	56332	angiomotin-like 2	GO:0001525,GO:0003365,GO:0005515,GO:0005768,GO:0005886,GO:0005923,GO:0016055,GO:0016324,GO:0030036,GO:0030334,GO:0031410,GO:0035329,GO:0042802	angiogenesis|establishment of cell polarity involved in ameboidal cell migration|protein binding|endosome|plasma membrane|bicellular tight junction|Wnt signaling pathway|apical plasma membrane|actin cytoskeleton organization|regulation of cell migration|cytoplasmic vesicle|hippo signaling|identical protein binding	mmu04530	Tight junction
Ampd1	35.141493601195286	0.3235672114874631	69.95941999090309	195.39919513066812	7.610280714484374	2.311957784815627e-08	1.0198836138607596e-07	Up	1.2230145266922403	0.429798867592127	0.6131402547555862	0.0	0.0104298536895526	0.0	229665	adenosine monophosphate deaminase 1	GO:0003876,GO:0005829,GO:0006188,GO:0009117,GO:0009168,GO:0010033,GO:0016787,GO:0019239,GO:0032036,GO:0032264,GO:0042802,GO:0046033,GO:0046872	AMP deaminase activity|cytosol|IMP biosynthetic process|nucleotide metabolic process|purine ribonucleoside monophosphate biosynthetic process|response to organic substance|hydrolase activity|deaminase activity|myosin heavy chain binding|IMP salvage|identical protein binding|AMP metabolic process|metal ion binding	mmu00230	Purine metabolism
Ampd2	4050.814410310925	2626.976095653529	5474.65272496832	2.083988405764202	1.0593472512282165	8.724525106833057e-09	4.048664013171789e-08	Up	40.9149134504062	26.5380336656513	35.842068572314034	15.81058713553965	15.540507794746626	17.4631154237045	109674	adenosine monophosphate deaminase 2	GO:0003876,GO:0005829,GO:0006188,GO:0009117,GO:0009168,GO:0016787,GO:0019239,GO:0032264,GO:0042632,GO:0042802,GO:0046033,GO:0046034,GO:0046039,GO:0046872,GO:0052652,GO:0072015,GO:0097009	AMP deaminase activity|cytosol|IMP biosynthetic process|nucleotide metabolic process|purine ribonucleoside monophosphate biosynthetic process|hydrolase activity|deaminase activity|IMP salvage|cholesterol homeostasis|identical protein binding|AMP metabolic process|ATP metabolic process|GTP metabolic process|metal ion binding|cyclic purine nucleotide metabolic process|glomerular visceral epithelial…	mmu00230	Purine metabolism
Ampd3	561.4625672232978	807.8725759732422	315.0525584733531	0.3898960908412245	-1.358838404763898	1.4419339527034174e-12	1.0464916190250952e-11	Down	1.6001332540081894	1.6508530663754872	1.3012187202392174	4.319841835523233	3.3942140405192607	3.737202854201744	11717	adenosine monophosphate deaminase 3	GO:0003876,GO:0005829,GO:0006188,GO:0006196,GO:0009117,GO:0009168,GO:0016787,GO:0019239,GO:0032264,GO:0034101,GO:0046031,GO:0046032,GO:0046033,GO:0046034,GO:0046039,GO:0046872,GO:0097009	AMP deaminase activity|cytosol|IMP biosynthetic process|AMP catabolic process|nucleotide metabolic process|purine ribonucleoside monophosphate biosynthetic process|hydrolase activity|deaminase activity|IMP salvage|erythrocyte homeostasis|ADP metabolic process|ADP catabolic process|AMP metabolic process|ATP metabolic process|GTP metabolic process|metal ion binding|energy homeostasis	mmu00230	Purine metabolism
Amph	434.0802939278177	811.9378448881262	56.22274296750899	0.0693540102955787	-3.849876883054717	1.6432556367414137e-65	2.475191149560772e-63	Down	0.3403204523643636	0.5310124105841002	0.391825318755708	5.530823114866745	5.748581074610293	6.588064379270978	218038	amphiphysin	GO:0005515,GO:0005543,GO:0005737,GO:0005856,GO:0005886,GO:0007612,GO:0008021,GO:0008022,GO:0016020,GO:0030054,GO:0031256,GO:0031410,GO:0043679,GO:0044877,GO:0048488,GO:0098684,GO:0098793,GO:0098833,GO:0098850,GO:0098978	protein binding|phospholipid binding|cytoplasm|cytoskeleton|plasma membrane|learning|synaptic vesicle|protein C-terminus binding|membrane|cell junction|leading edge membrane|cytoplasmic vesicle|axon terminus|protein-containing complex binding|synaptic vesicle endocytosis|photoreceptor ribbon synapse|presynapse|presynaptic endocytic zone|extrinsic component of synaptic vesicle membrane|glutamaterg…	mmu04144,mmu04666	Endocytosis|Fc gamma R-mediated phagocytosis
Amy1	165.38188667963482	111.77272974901268	218.99104361025684	1.958576007578456	0.9698051168660112	0.009910833683626	0.0180910656939518	Up	3.9547776827171632	1.6726299948126984	3.522417541363198	1.4257267080497735	1.6369947310065889	1.5471273971955517	11722	amylase 1, salivary	GO:0003824,GO:0004556,GO:0005509,GO:0005576,GO:0005615,GO:0005975,GO:0008152,GO:0009617,GO:0016052,GO:0016160,GO:0016787,GO:0016798,GO:0031404,GO:0043169,GO:0046872,GO:0103025	catalytic activity|alpha-amylase activity|calcium ion binding|extracellular region|extracellular space|carbohydrate metabolic process|metabolic process|response to bacterium|carbohydrate catabolic process|amylase activity|hydrolase activity|hydrolase activity, acting on glycosyl bonds|chloride ion binding|cation binding|metal ion binding|alpha-amylase activity (releasing maltohexaose)	mmu00500,mmu04970,mmu04972,mmu04973	Starch and sucrose metabolism|Salivary secretion|Pancreatic secretion|Carbohydrate digestion and absorption
Anapc2	6231.322144889629	4925.605987885017	7537.038301894237	1.530121734370407	0.6136464363074975	4.244356235685965e-08	1.809694762457045e-07	Up	66.20565729658712	58.48677917405898	66.2643623413459	40.31468733548554	42.1937466657468	40.1236910181461	99152	anaphase promoting complex subunit 2	GO:0005634,GO:0005680,GO:0006511,GO:0007049,GO:0007399,GO:0010629,GO:0030154,GO:0031625,GO:0031915,GO:0045773,GO:0050775,GO:0051301,GO:0070979,GO:0090129	nucleus|anaphase-promoting complex|ubiquitin-dependent protein catabolic process|cell cycle|nervous system development|negative regulation of gene expression|cell differentiation|ubiquitin protein ligase binding|positive regulation of synaptic plasticity|positive regulation of axon extension|positive regulation of dendrite morphogenesis|cell division|protein K11-linked ubiquitination|positive reg…	mmu04110,mmu04114,mmu04120,mmu04914,mmu05166	Cell cycle|Oocyte meiosis|Ubiquitin mediated proteolysis|Progesterone-mediated oocyte maturation|Human T-cell leukemia virus 1 infection
Anapc7	3109.741770181922	2384.858815391111	3834.624724972733	1.607817009944551	0.6851032187878776	6.036851838627698e-11	3.6478700989869556e-10	Up	29.896372744468174	29.58654557878221	31.87125681664053	18.9394910761694	18.958102413670407	17.87753333444076	56317	anaphase promoting complex subunit 7	GO:0005634,GO:0005680,GO:0005737,GO:0005819,GO:0005856,GO:0007049,GO:0007091,GO:0015630,GO:0016567,GO:0019903,GO:0031145,GO:0045842,GO:0051301,GO:0070979	nucleus|anaphase-promoting complex|cytoplasm|spindle|cytoskeleton|cell cycle|metaphase/anaphase transition of mitotic cell cycle|microtubule cytoskeleton|protein ubiquitination|protein phosphatase binding|anaphase-promoting complex-dependent catabolic process|positive regulation of mitotic metaphase/anaphase transition|cell division|protein K11-linked ubiquitination	mmu04110,mmu04114,mmu04120,mmu04914,mmu05166	Cell cycle|Oocyte meiosis|Ubiquitin mediated proteolysis|Progesterone-mediated oocyte maturation|Human T-cell leukemia virus 1 infection
Angel2	2234.61445378227	1412.828164855712	3056.4007427088286	2.1631442182738496	1.1131298539510637	4.2295664083610727e-10	2.2992022906868318e-09	Up	21.492513483683403	14.44656270736552	17.513675845801874	7.903210754165534	8.322937165690647	8.10508411630688	52477	angel homolog 2	GO:0000175,GO:0003730,GO:0005737,GO:0015030,GO:0045930,GO:0070935	3'-5'-exoribonuclease activity|mRNA 3'-UTR binding|cytoplasm|Cajal body|negative regulation of mitotic cell cycle|3'-UTR-mediated mRNA stabilization
Angpt1	436.22762417844336	831.0675538719272	41.38769448495963	0.0498259857997461	-4.32695784092041	0.0002206957092465	0.0005458586664436	Down	0.013675690228274	0.6534945556812463	0.1836963344385648	5.193561230541679	5.223509313737726	6.1170676059830615	11600	angiopoietin 1	GO:0001525,GO:0001541,GO:0001569,GO:0001570,GO:0001701,GO:0001933,GO:0001934,GO:0002040,GO:0002092,GO:0002719,GO:0003160,GO:0005102,GO:0005172,GO:0005515,GO:0005576,GO:0005615,GO:0005886,GO:0005902,GO:0007162,GO:0007169,GO:0007171,GO:0007275,GO:0007492,GO:0010595,GO:0010628,GO:0014068,GO:0014842,GO:0030097,GO:0030154,GO:0030210,GO:0030949,GO:0030971,GO:0031398,GO:0031589,GO:0032680,GO:0033138,GO:…	angiogenesis|ovarian follicle development|branching involved in blood vessel morphogenesis|vasculogenesis|in utero embryonic development|negative regulation of protein phosphorylation|positive regulation of protein phosphorylation|sprouting angiogenesis|positive regulation of receptor internalization|negative regulation of cytokine production involved in immune response|endocardium morphogenesis|…	mmu04010,mmu04014,mmu04015,mmu04066,mmu04151,mmu05323	MAPK signaling pathway|Ras signaling pathway|Rap1 signaling pathway|HIF-1 signaling pathway|PI3K-Akt signaling pathway|Rheumatoid arthritis
Angpt2	461.6405943434919	858.6468795971488	64.63430908983496	0.075397860947001	-3.729332595258618	9.609845699121845e-24	1.9068926154341305e-22	Down	0.2248940367637537	0.7711509232747057	0.4037080778503073	6.717181957197541	4.8071078465781065	6.578735636424111	11601	angiopoietin 2	GO:0001525,GO:0001974,GO:0005102,GO:0005172,GO:0005515,GO:0005576,GO:0005615,GO:0005634,GO:0005886,GO:0007169,GO:0007275,GO:0007492,GO:0010467,GO:0010812,GO:0016525,GO:0030097,GO:0030154,GO:0030971,GO:0042995,GO:0043537,GO:0045765,GO:0045766,GO:0046872,GO:0048014,GO:0048019,GO:0048514,GO:0050928,GO:0062023,GO:0072012	angiogenesis|blood vessel remodeling|signaling receptor binding|vascular endothelial growth factor receptor binding|protein binding|extracellular region|extracellular space|nucleus|plasma membrane|transmembrane receptor protein tyrosine kinase signaling pathway|multicellular organism development|endoderm development|gene expression|negative regulation of cell-substrate adhesion|negative regulatio…	mmu04010,mmu04014,mmu04015,mmu04066,mmu04151,mmu05167	MAPK signaling pathway|Ras signaling pathway|Rap1 signaling pathway|HIF-1 signaling pathway|PI3K-Akt signaling pathway|Kaposi sarcoma-associated herpesvirus infection
Angpt4	21.638341366431927	41.34035884085336	1.9363238920104813	0.047291850135116	-4.402264606267337	0.0001047480429875	0.0002726740493732	Down	0.0	0.0	0.0635910780130568	0.5814928786315267	0.4391780308079913	0.3042355283197475	11602	angiopoietin 4	GO:0001525,GO:0005102,GO:0005172,GO:0005576,GO:0005615,GO:0007165,GO:0007219,GO:0007492,GO:0010595,GO:0016525,GO:0030297,GO:0030971,GO:0043066,GO:0043536,GO:0043537,GO:0045766,GO:0048014,GO:0050731,GO:0062023	angiogenesis|signaling receptor binding|vascular endothelial growth factor receptor binding|extracellular region|extracellular space|signal transduction|Notch signaling pathway|endoderm development|positive regulation of endothelial cell migration|negative regulation of angiogenesis|transmembrane receptor protein tyrosine kinase activator activity|receptor tyrosine kinase binding|negative regulat…	mmu04010,mmu04014,mmu04015,mmu04066,mmu04151	MAPK signaling pathway|Ras signaling pathway|Rap1 signaling pathway|HIF-1 signaling pathway|PI3K-Akt signaling pathway
Angptl1	221.4046314504764	390.90349782573867	51.90576507521382	0.1329326408063106	-2.9112327017292583	3.015422152925256e-23	5.762690847960618e-22	Down	0.4717176437643031	0.5290254920006108	0.8146626870932985	4.179247733534508	5.202087171010579	4.029873039842311	72713	angiopoietin-like 1	GO:0001525,GO:0005102,GO:0005576,GO:0005615,GO:0007169,GO:0062023	angiogenesis|signaling receptor binding|extracellular region|extracellular space|transmembrane receptor protein tyrosine kinase signaling pathway|collagen-containing extracellular matrix
Angptl2	4524.246431586763	3492.9767420985795	5555.516121074947	1.5904535372471118	0.6694382262865538	3.932721750102342e-10	2.1462867812070387e-09	Up	41.52243198005919	39.28848583891961	40.11386625978152	22.93664975218704	26.152574593667715	25.632123116183767	26360	angiopoietin-like 2	GO:0001525,GO:0005102,GO:0005576,GO:0005615,GO:0062023	angiogenesis|signaling receptor binding|extracellular region|extracellular space|collagen-containing extracellular matrix
Angptl4	157.17395497890269	112.68713575484422	201.66077420296105	1.7898149582608702	0.8398104407862801	0.0264507315027816	0.0441218333101367	Up	1.4792921537437835	3.4013961669526807	3.268318535560192	1.3905563412676931	1.798560581588866	1.2597758419309248	57875	angiopoietin-like 4	GO:0001525,GO:0004857,GO:0005102,GO:0005576,GO:0005615,GO:0006629,GO:0009267,GO:0042802,GO:0043066,GO:0043335,GO:0045834,GO:0051005,GO:0062023,GO:0070328,GO:2000352	angiogenesis|enzyme inhibitor activity|signaling receptor binding|extracellular region|extracellular space|lipid metabolic process|cellular response to starvation|identical protein binding|negative regulation of apoptotic process|protein unfolding|positive regulation of lipid metabolic process|negative regulation of lipoprotein lipase activity|collagen-containing extracellular matrix|triglyceride…	mmu03320,mmu04979	PPAR signaling pathway|Cholesterol metabolism
Angptl6	102.50722044741627	166.24094648586478	38.77349440896771	0.2336309658621791	-2.0976965906391807	9.52335761738052e-05	0.0002493954676187	Down	0.177578279302763	0.3030571473765201	0.7986460055571926	1.6379632342973784	1.5128711194485855	2.2189645288237543	70726	angiopoietin-like 6	GO:0001525,GO:0005102,GO:0005576,GO:0005615,GO:0007275,GO:0030141,GO:0030154,GO:0062023	angiogenesis|signaling receptor binding|extracellular region|extracellular space|multicellular organism development|secretory granule|cell differentiation|collagen-containing extracellular matrix
Ank	4669.923769937528	6397.199086715188	2942.6484531598653	0.4600150491968254	-1.1202470357905687	4.505904561044694e-06	1.4601668819078726e-05	Down	14.27916817794422	29.441517317791465	20.939874204603665	54.34290330384295	39.012685844389615	43.82472745130682	11732	progressive ankylosis	GO:0005315,GO:0005886,GO:0005887,GO:0006817,GO:0015114,GO:0016020,GO:0016021,GO:0030500,GO:0030504,GO:0035435	inorganic phosphate transmembrane transporter activity|plasma membrane|integral component of plasma membrane|phosphate ion transport|phosphate ion transmembrane transporter activity|membrane|integral component of membrane|regulation of bone mineralization|inorganic diphosphate transmembrane transporter activity|phosphate ion transmembrane transport
Ank1	111.41967754265328	188.050173188504	34.78918189680245	0.1846894803473774	-2.436826400104004	5.994502781191449e-06	1.9027378655471483e-05	Down	0.1139406220415982	0.0679040073651679	0.0344157269431775	0.5335458453178936	0.1977377555378137	0.4197047316517069	11733	ankyrin 1, erythroid	GO:0005515,GO:0005634,GO:0005737,GO:0005856,GO:0005886,GO:0006779,GO:0006888,GO:0007165,GO:0008093,GO:0009898,GO:0010638,GO:0014731,GO:0016020,GO:0016529,GO:0019899,GO:0019903,GO:0030018,GO:0030507,GO:0030673,GO:0030863,GO:0031430,GO:0031672,GO:0042383,GO:0043005,GO:0044325,GO:0045211,GO:0048821,GO:0051117,GO:0055072,GO:0072659,GO:0098662	protein binding|nucleus|cytoplasm|cytoskeleton|plasma membrane|porphyrin-containing compound biosynthetic process|endoplasmic reticulum to Golgi vesicle-mediated transport|signal transduction|cytoskeletal anchor activity|cytoplasmic side of plasma membrane|positive regulation of organelle organization|spectrin-associated cytoskeleton|membrane|sarcoplasmic reticulum|enzyme binding|protein phosphat…	mmu05205	Proteoglycans in cancer
Ank2	2532.376651187511	4264.690932953571	800.0623694214491	0.1876396268074111	-2.4139635582844283	1.0204746752180788e-15	1.0173432547345576e-14	Down	0.3335855057279513	0.9783903521763092	0.6826326183232573	3.623012547927013	3.3049458338593407	3.4377279292276635	109676	ankyrin 2, brain	GO:0002027,GO:0005515,GO:0005737,GO:0005739,GO:0005764,GO:0005768,GO:0005856,GO:0005886,GO:0005887,GO:0006874,GO:0006897,GO:0007165,GO:0008104,GO:0010628,GO:0010881,GO:0010882,GO:0014069,GO:0014704,GO:0015031,GO:0015459,GO:0016020,GO:0030018,GO:0030054,GO:0030315,GO:0030674,GO:0031430,GO:0031647,GO:0031672,GO:0033292,GO:0034394,GO:0034613,GO:0036309,GO:0036371,GO:0042383,GO:0042981,GO:0043034,GO:…	regulation of heart rate|protein binding|cytoplasm|mitochondrion|lysosome|endosome|cytoskeleton|plasma membrane|integral component of plasma membrane|cellular calcium ion homeostasis|endocytosis|signal transduction|protein localization|positive regulation of gene expression|regulation of cardiac muscle contraction by regulation of the release of sequestered calcium ion|regulation of cardiac muscl…	mmu05205	Proteoglycans in cancer
Ankfn1	390.3086659430561	708.5095745559352	72.10775733017678	0.1015673015476084	-3.2994920775001986	1.337320982798026e-25	3.0147035869361216e-24	Down	0.4694124392294467	0.1943380682168104	0.2761755865810543	2.9555731575505884	2.9008441902317506	3.270481694947267	382543	ankyrin-repeat and fibronectin type III domain containing 1	GO:0001662,GO:0045475,GO:0050957	behavioral fear response|locomotor rhythm|equilibrioception
Ankle1	95.06755615039128	126.29271136365242	63.84240093713016	0.5053167817982032	-0.9847400015829688	0.0151696496803536	0.0266764939029696	Down	0.2171370904716247	0.2460077741878082	0.1409308699750296	0.2641450094080402	0.5138585680283083	0.3973830693657339	234396	ankyrin repeat and LEM domain containing 1	GO:0004518,GO:0004519,GO:0005634,GO:0005654,GO:0005737,GO:0005829,GO:0006281,GO:0006611,GO:0006974,GO:0008340,GO:0016787,GO:0033081,GO:0043249,GO:0045577,GO:0045950,GO:0046637,GO:1905453,GO:1905456,GO:2001020,GO:2001022	nuclease activity|endonuclease activity|nucleus|nucleoplasm|cytoplasm|cytosol|DNA repair|protein export from nucleus|cellular response to DNA damage stimulus|determination of adult lifespan|hydrolase activity|regulation of T cell differentiation in thymus|erythrocyte maturation|regulation of B cell differentiation|negative regulation of mitotic recombination|regulation of alpha-beta T cell differ…
Ankrd2	20.027168596690323	3.964168374860568	36.09016881852008	9.072428391040145	3.181488764512658	0.0008695176697614	0.001948395288683	Up	1.2418336785579067	0.3510273678174027	0.3108207813125999	0.0338359967705452	0.1192564734063976	0.055075699977667	56642	ankyrin repeat domain 2 (stretch responsive muscle)	GO:0000122,GO:0000791,GO:0001817,GO:0003682,GO:0005515,GO:0005634,GO:0005737,GO:0005829,GO:0006357,GO:0010832,GO:0016605,GO:0030016,GO:0030017,GO:0031432,GO:0031674,GO:0035914,GO:0035994,GO:0043231,GO:0043422,GO:0043619,GO:0045662,GO:0061629,GO:1902253,GO:2000291	negative regulation of transcription by RNA polymerase II|euchromatin|regulation of cytokine production|chromatin binding|protein binding|nucleus|cytoplasm|cytosol|regulation of transcription by RNA polymerase II|negative regulation of myotube differentiation|PML body|myofibril|sarcomere|titin binding|I band|skeletal muscle cell differentiation|response to muscle stretch|intracellular membrane-bo…
Ankrd24	3948.061874401045	4984.075161111588	2912.048587690501	0.5842559614239249	-0.7753275453437796	0.0001160619167661	0.0002998175707666	Down	13.077720880375876	9.25581896081539	11.36032049103117	14.597313764440193	19.72188560856058	22.53025590401852	70615	ankyrin repeat domain 24	GO:0005515	protein binding
Ankrd27	1094.0164282574892	1406.8766789103074	781.156177604671	0.5551775221730667	-0.848978937104325	1.5102475741139852e-09	7.713715183568011e-09	Down	4.149488489016767	3.925058429860536	3.936389600900741	6.268266387452292	7.718217568037218	7.278785903141384	245886	ankyrin repeat domain 27 (VPS9 domain)	GO:0000149,GO:0005085,GO:0005096,GO:0005515,GO:0005764,GO:0005768,GO:0005769,GO:0005770,GO:0005886,GO:0010976,GO:0015031,GO:0016020,GO:0030133,GO:0031267,GO:0031410,GO:0032456,GO:0035544,GO:0035646,GO:0042470,GO:0043005,GO:0045022,GO:0048812,GO:0050775,GO:0097422	SNARE binding|guanyl-nucleotide exchange factor activity|GTPase activator activity|protein binding|lysosome|endosome|early endosome|late endosome|plasma membrane|positive regulation of neuron projection development|protein transport|membrane|transport vesicle|small GTPase binding|cytoplasmic vesicle|endocytic recycling|negative regulation of SNARE complex assembly|endosome to melanosome transport…
Ankrd29	74.56819154469183	101.77014516431178	47.366237925071815	0.4657522893742053	-1.1023652342321075	0.001292779099592	0.002799163228599	Down	0.2304358496563093	0.2823437356220621	0.3174655937654812	0.5887432473996388	0.5872787897672637	0.5725764355567344	225187	ankyrin repeat domain 29
Ankrd33b	75.82507225261874	26.493870229623408	125.15627427561408	4.73021067363477	2.241904439598424	6.794496897230743e-07	2.470441498578366e-06	Up	0.1930870405119514	0.1098415262697729	0.1212997006764123	0.0270096209368366	0.0217592248216025	0.0398609081617844	67434	ankyrin repeat domain 33B	GO:0003677	DNA binding
Ankrd34a	39.46399668305518	66.78137437362996	12.146618992480368	0.1822594906276682	-2.4559341542721693	6.145634489257255e-06	1.9473516514152505e-05	Down	0.0664680780568659	0.0720223438401448	0.1275458453484646	0.5206747429839771	0.3705237585245954	0.5424098104749364	545554	ankyrin repeat domain 34A
Ankrd35	72.32689884836294	126.62721079264162	18.02658690408421	0.142623378835628	-2.809717607034877	3.2407511576233196e-10	1.7916585228782372e-09	Down	0.085025649369862	0.138195959620843	0.1563578705566584	0.9191416242072816	1.059730363136686	0.6287997954926238	213121	ankyrin repeat domain 35
Ankrd37	518.6399715848796	837.8077521352797	199.47219103447915	0.2379756610951907	-2.0711140651055144	1.4364166731360903e-10	8.33041227063069e-10	Down	3.2583117735905445	1.2808636766031585	2.8838527965686565	9.710931073146496	10.34090667324668	10.73105352026148	654824	ankyrin repeat domain 37	GO:0005515,GO:0005634,GO:0005654,GO:0005737,GO:0005739,GO:0005829	protein binding|nucleus|nucleoplasm|cytoplasm|mitochondrion|cytosol
Ankrd44	483.3990439373025	862.4028742732944	104.39521360131045	0.1212127833007479	-3.0443862390461534	1.2651186598520471e-27	3.210069077348938e-26	Down	0.1629434763160605	0.3844440873241881	0.2698064112854785	2.2011904920559497	2.2265779442595712	2.1634320063986103	329154	ankyrin repeat domain 44
Ankrd55	8.860936878883319	17.07572908893299	0.6461446688336395	0.0383911726598766	-4.703081561740149	0.001543414110255	0.0032903793608872	Down	0.0	0.0072488742670596	0.0	0.0524046503443651	0.0527721478953335	0.0796136719349065	77318	ankyrin repeat domain 55
Ankrd6	792.3456043458235	1022.6691399583374	562.0220687333093	0.5496416518677985	-0.8634367590970481	1.2155419554860515e-05	3.690730192495583e-05	Down	1.9116827397498684	2.4721162077072525	2.592718321316932	4.907370415972962	3.868688496307152	3.6482967927383183	140577	ankyrin repeat domain 6	GO:0005515,GO:0005634,GO:0005737,GO:0043231,GO:0046330,GO:0090090,GO:2000096	protein binding|nucleus|cytoplasm|intracellular membrane-bounded organelle|positive regulation of JNK cascade|negative regulation of canonical Wnt signaling pathway|positive regulation of Wnt signaling pathway, planar cell polarity pathway
Ankrd61	19.730081506596544	3.737701095400322	35.722461917792785	9.614407879858176	3.2651980094011703	0.0008557928808818	0.0019197985707191	Up	0.7996202618939025	0.2327746177532222	0.217563375500309	0.0224374562688227	0.0225948031869792	0.0852180231478227	66729	ankyrin repeat domain 61	GO:0003677,GO:0005654	DNA binding|nucleoplasm
Ankrd63	18.114568088193423	34.15785352819968	2.071282648187152	0.059579607825128	-4.0690375625049215	0.0006439461554035	0.00147747152236	Down	0.0318780592422492	0.0	0.0	0.2047665984360246	0.1760265782124877	0.1463284643512795	383787	ankyrin repeat domain 63
Ankrd65	9.114336676300404	0.0	18.228673352600808	99.1977004895172	6.632234772648492	3.679408128163053e-05	0.000103399106641	Up	0.3026547772979953	0.267041327665778	0.2074162114879003	0.0	0.0	0.0	242805	ankyrin repeat domain 65
Ankrd7	98.3004953810116	19.245479773874603	177.3555109881485	9.22962413307757	3.2062718967999344	1.0676068065129156e-05	3.2672893594180234e-05	Up	0.9249250069802568	0.1846810564529231	0.3159956225175918	0.0593388455585466	0.0129902109714726	0.0811893466018637	75196	ankyrin repeat domain 7	GO:0001835,GO:0005634,GO:0005654,GO:0005813	blastocyst hatching|nucleus|nucleoplasm|centrosome
Anks1	4650.523755387798	3621.058048345699	5679.989462429898	1.5685514154132378	0.6494328199344475	3.6739194674023886e-06	1.204932138863622e-05	Up	11.143534275835496	11.199662525770226	8.64633450416912	6.255954026575791	6.6277229637999415	6.523643382636847	224650	ankyrin repeat and SAM domain containing 1	GO:0005654,GO:0005829,GO:0006929,GO:0016322,GO:0043005,GO:0046875,GO:0048013,GO:1901187,GO:2000059	nucleoplasm|cytosol|substrate-dependent cell migration|neuron remodeling|neuron projection|ephrin receptor binding|ephrin receptor signaling pathway|regulation of ephrin receptor signaling pathway|negative regulation of ubiquitin-dependent protein catabolic process
Anks1b	342.67776491507715	634.003906602957	51.35162322719716	0.08092727720391	-3.627230132929215	8.224628686099995e-27	1.9923080804092223e-25	Down	0.0788347654214801	0.0954374707723121	0.0326026569642227	0.8649939919636043	0.8183074050169005	0.8221837846165229	77531	ankyrin repeat and sterile alpha motif domain containing 1B	GO:0005515,GO:0005634,GO:0005737,GO:0005829,GO:0005886,GO:0014069,GO:0030054,GO:0042995,GO:0043231,GO:0045202,GO:0046875,GO:0048013,GO:0097120,GO:0098685,GO:0098686,GO:0098978,GO:0099092,GO:0099523,GO:0099527,GO:1900383	protein binding|nucleus|cytoplasm|cytosol|plasma membrane|postsynaptic density|cell junction|cell projection|intracellular membrane-bounded organelle|synapse|ephrin receptor binding|ephrin receptor signaling pathway|receptor localization to synapse|Schaffer collateral - CA1 synapse|hippocampal mossy fiber to CA3 synapse|glutamatergic synapse|postsynaptic density, intracellular component|presynapt…
Anks6	457.0538129163038	569.1796449178047	344.9279809148026	0.6061465186028476	-0.7222615287272074	0.000191924335021	0.0004790591001754	Down	1.3826377693871752	1.6520830800443291	1.7929128569411257	2.257840268697043	2.970516853120256	2.589688327776252	75691	ankyrin repeat and sterile alpha motif domain containing 6	GO:0001701,GO:0001822,GO:0005515,GO:0005737,GO:0005929,GO:0007368,GO:0007507,GO:0042802,GO:0042995,GO:0097543	in utero embryonic development|kidney development|protein binding|cytoplasm|cilium|determination of left/right symmetry|heart development|identical protein binding|cell projection|ciliary inversin compartment
Ankzf1	999.2800103432874	1323.847603841151	674.7124168454229	0.5095998142940947	-0.9725633430330184	4.659674665228437e-06	1.5046998543786771e-05	Down	6.46744314197506	4.384610342573584	6.387706400166597	9.200513872448807	12.08055698805082	12.047755591253509	52231	ankyrin repeat and zinc finger domain containing 1	GO:0005515,GO:0005737,GO:0030433,GO:0046872,GO:0070301	protein binding|cytoplasm|ubiquitin-dependent ERAD pathway|metal ion binding|cellular response to hydrogen peroxide
Anln	666.6735815510154	835.3527776653896	497.9943854366412	0.5961593400353262	-0.7462301125971081	7.746277915564494e-06	2.4230333921651516e-05	Down	1.4868929474251953	1.7932866418624809	1.5780998216206743	2.427423542357661	3.0485515132208603	2.520029538930586	68743	anillin, actin binding protein	GO:0000281,GO:0000915,GO:0002244,GO:0003779,GO:0005634,GO:0005654,GO:0005737,GO:0005826,GO:0005856,GO:0007049,GO:0015629,GO:0030496,GO:0031106,GO:0032059,GO:0042995,GO:0051301,GO:0090521,GO:0099738,GO:1904172	mitotic cytokinesis|actomyosin contractile ring assembly|hematopoietic progenitor cell differentiation|actin binding|nucleus|nucleoplasm|cytoplasm|actomyosin contractile ring|cytoskeleton|cell cycle|actin cytoskeleton|midbody|septin ring organization|bleb|cell projection|cell division|glomerular visceral epithelial cell migration|cell cortex region|positive regulation of bleb assembly
Ano1	3664.3013579706567	4771.827883679094	2556.7748322622188	0.5358286685822298	-0.9001563227497271	0.0001673857481887	0.0004220688573641	Down	9.362121111084653	17.496084806793377	9.246696047821375	23.68378272297264	20.245649743132976	21.91827248602645	101772	anoctamin 1, calcium activated chloride channel	GO:0005102,GO:0005227,GO:0005229,GO:0005247,GO:0005254,GO:0005515,GO:0005654,GO:0005737,GO:0005886,GO:0005887,GO:0006811,GO:0006812,GO:0006821,GO:0007200,GO:0007275,GO:0009897,GO:0015111,GO:0015705,GO:0016020,GO:0016021,GO:0016324,GO:0017128,GO:0034605,GO:0034707,GO:0035774,GO:0042391,GO:0042802,GO:0042803,GO:0045121,GO:0046872,GO:0046983,GO:0050965,GO:0050966,GO:0055085,GO:0060438,GO:1901653,GO:…	signaling receptor binding|calcium activated cation channel activity|intracellular calcium activated chloride channel activity|voltage-gated chloride channel activity|chloride channel activity|protein binding|nucleoplasm|cytoplasm|plasma membrane|integral component of plasma membrane|ion transport|cation transport|chloride transport|phospholipase C-activating G protein-coupled receptor signaling …
Ano3	1259.0878461936015	266.28467840044505	2251.8910139867585	8.455951823555175	3.0799671572177543	7.89523790086974e-49	6.229342703786225e-47	Up	6.381086493184847	8.592906981806781	6.284102337568892	1.0166635561244637	0.6865436096828459	0.7560387431142119	228432	anoctamin 3	GO:0005229,GO:0005254,GO:0005886,GO:0006869,GO:0016020,GO:0016021,GO:0016048,GO:0017128,GO:0046983,GO:0050982,GO:0055085,GO:0061588,GO:0061590,GO:0061591,GO:1902476	intracellular calcium activated chloride channel activity|chloride channel activity|plasma membrane|lipid transport|membrane|integral component of membrane|detection of temperature stimulus|phospholipid scramblase activity|protein dimerization activity|detection of mechanical stimulus|transmembrane transport|calcium activated phospholipid scrambling|calcium activated phosphatidylcholine scramblin…
Ano4	87.52220652499155	147.62658700753005	27.41782604245302	0.18612528374159	-2.4256540467393672	5.979970788296539e-07	2.186760891443066e-06	Down	0.0646036238116688	0.2326223311070107	0.1096641212582297	0.8034828480763889	0.6538797786637099	0.6742013160950319	320091	anoctamin 4	GO:0005229,GO:0005254,GO:0005886,GO:0006821,GO:0006869,GO:0016020,GO:0016021,GO:0017128,GO:0046983,GO:0055085,GO:0061588,GO:0061589,GO:0061590,GO:0061591,GO:1902476	intracellular calcium activated chloride channel activity|chloride channel activity|plasma membrane|chloride transport|lipid transport|membrane|integral component of membrane|phospholipid scramblase activity|protein dimerization activity|transmembrane transport|calcium activated phospholipid scrambling|calcium activated phosphatidylserine scrambling|calcium activated phosphatidylcholine scramblin…
Ano5	32.28256618152665	53.89575111474471	10.669381248308596	0.1975441224998954	-2.3397531722184315	0.0008345337671711	0.001874900337391	Down	0.0490874448734711	0.0446790409240472	0.009419408286526	0.1261239780787526	0.1641816502230753	0.2236548899456325	233246	anoctamin 5	GO:0005229,GO:0005254,GO:0005783,GO:0005886,GO:0006821,GO:0016020,GO:0016021,GO:0017128,GO:0031982,GO:0046983,GO:0055085,GO:1902476	intracellular calcium activated chloride channel activity|chloride channel activity|endoplasmic reticulum|plasma membrane|chloride transport|membrane|integral component of membrane|phospholipid scramblase activity|vesicle|protein dimerization activity|transmembrane transport|chloride transmembrane transport
Ano8	1429.9743239166446	1084.3760429346205	1775.5726048986685	1.6372447207364782	0.7112699791154691	5.356703195670615e-05	0.0001465574888524	Up	11.798833335773056	9.356771694467248	11.267098519021044	5.496205908600127	7.545259854021078	6.449154241388401	382014	anoctamin 8	GO:0005229,GO:0005622,GO:0005886,GO:0006821,GO:0016020,GO:0016021,GO:0017128,GO:0055085	intracellular calcium activated chloride channel activity|intracellular anatomical structure|plasma membrane|chloride transport|membrane|integral component of membrane|phospholipid scramblase activity|transmembrane transport
Anpep	4391.0032698027335	3285.4507507668663	5496.5557888386	1.6729808241237885	0.7424209091538725	0.0010211417472984	0.0022583152176972	Up	26.00095400022507	46.70243615126636	36.93728233438053	20.71455102291314	26.09858225157411	17.284757405718373	16790	alanyl (membrane) aminopeptidase	GO:0001525,GO:0004177,GO:0005615,GO:0005737,GO:0005793,GO:0005886,GO:0006508,GO:0007165,GO:0007275,GO:0008217,GO:0008233,GO:0008237,GO:0008270,GO:0009897,GO:0016020,GO:0016021,GO:0016787,GO:0030154,GO:0031526,GO:0035814,GO:0042277,GO:0043171,GO:0046872,GO:0070006,GO:0070062	angiogenesis|aminopeptidase activity|extracellular space|cytoplasm|endoplasmic reticulum-Golgi intermediate compartment|plasma membrane|proteolysis|signal transduction|multicellular organism development|regulation of blood pressure|peptidase activity|metallopeptidase activity|zinc ion binding|external side of plasma membrane|membrane|integral component of membrane|hydrolase activity|cell differen…	mmu00480,mmu04614,mmu04640	Glutathione metabolism|Renin-angiotensin system|Hematopoietic cell lineage
Antxr1	3362.269305945364	6157.82533602312	566.7132758676057	0.092040843532477	-3.4415819841946336	2.3149797427368022e-09	1.1535909581174761e-08	Down	0.9861578153904283	4.564522760907543	2.758488509092984	28.37735509739285	30.02537720694034	29.47746185196545	69538	anthrax toxin receptor 1	GO:0001568,GO:0004888,GO:0005518,GO:0005886,GO:0009897,GO:0009986,GO:0016020,GO:0016021,GO:0022414,GO:0031258,GO:0031527,GO:0031532,GO:0034446,GO:0038023,GO:0042995,GO:0046872,GO:0051015,GO:1901202,GO:1901998,GO:1905050	blood vessel development|transmembrane signaling receptor activity|collagen binding|plasma membrane|external side of plasma membrane|cell surface|membrane|integral component of membrane|reproductive process|lamellipodium membrane|filopodium membrane|actin cytoskeleton reorganization|substrate adhesion-dependent cell spreading|signaling receptor activity|cell projection|metal ion binding|actin fil…	mmu04621	NOD-like receptor signaling pathway
Antxr2	784.2849886262462	1063.6816777750264	504.8882994774656	0.4747004097150349	-1.0749107999260128	3.5798421662801686e-08	1.5398339785331284e-07	Down	2.999298770434644	4.05652889171594	3.1120642629437683	8.19024927609045	6.461971232422855	6.3127229002252925	71914	anthrax toxin receptor 2	GO:0004888,GO:0005886,GO:0009897,GO:0009986,GO:0016020,GO:0016021,GO:0022414,GO:0038023,GO:0046872,GO:1901998	transmembrane signaling receptor activity|plasma membrane|external side of plasma membrane|cell surface|membrane|integral component of membrane|reproductive process|signaling receptor activity|metal ion binding|toxin transport	mmu04621	NOD-like receptor signaling pathway
Anxa1	1370.8376607774328	2023.2609629046888	718.4143586501759	0.355169268219083	-1.4934213400744287	8.277538224845054e-14	6.820016451887503e-13	Down	9.590070420055568	16.808863727366763	13.144587322813615	35.3108945294162	37.59143567643599	36.05142142277676	16952	annexin A1	GO:0001533,GO:0001780,GO:0002250,GO:0002376,GO:0002548,GO:0002685,GO:0003697,GO:0003727,GO:0004859,GO:0005509,GO:0005515,GO:0005543,GO:0005544,GO:0005576,GO:0005615,GO:0005634,GO:0005654,GO:0005737,GO:0005768,GO:0005829,GO:0005884,GO:0005886,GO:0005929,GO:0006909,GO:0006954,GO:0007165,GO:0007166,GO:0007187,GO:0008360,GO:0009986,GO:0010165,GO:0014839,GO:0016020,GO:0016324,GO:0016328,GO:0018149,GO:…	cornified envelope|neutrophil homeostasis|adaptive immune response|immune system process|monocyte chemotaxis|regulation of leukocyte migration|single-stranded DNA binding|single-stranded RNA binding|phospholipase inhibitor activity|calcium ion binding|protein binding|phospholipid binding|calcium-dependent phospholipid binding|extracellular region|extracellular space|nucleus|nucleoplasm|cytoplasm|…
Anxa2	30082.998842767574	20962.997232204816	39203.000453330336	1.870086775694669	0.9031052155459456	7.283845728941621e-12	4.915928304799744e-11	Up	614.4103955257917	573.3048630321288	477.9695949259293	287.56285469382806	304.6638298199532	283.03909400714844	12306	annexin A2	GO:0001525,GO:0001725,GO:0001726,GO:0001765,GO:0001786,GO:0001921,GO:0001934,GO:0002020,GO:0004859,GO:0004867,GO:0005262,GO:0005509,GO:0005515,GO:0005544,GO:0005546,GO:0005576,GO:0005604,GO:0005615,GO:0005634,GO:0005737,GO:0005765,GO:0005768,GO:0005769,GO:0005811,GO:0005829,GO:0005886,GO:0005938,GO:0006900,GO:0007589,GO:0008092,GO:0009986,GO:0016020,GO:0016323,GO:0019834,GO:0019897,GO:0030054,GO:…	angiogenesis|stress fiber|ruffle|membrane raft assembly|phosphatidylserine binding|positive regulation of receptor recycling|positive regulation of protein phosphorylation|protease binding|phospholipase inhibitor activity|serine-type endopeptidase inhibitor activity|calcium channel activity|calcium ion binding|protein binding|calcium-dependent phospholipid binding|phosphatidylinositol-4,5-bisphos…	mmu05132	Salmonella infection
Anxa3	3548.841605082041	1063.8997689098876	6033.783441254192	5.670795953036072	2.503551246085532	9.074591964057775e-32	2.9773646386628377e-30	Up	88.43810558897984	67.25049091914599	52.34674057421401	11.090997870482497	13.9747785657994	11.059232079489016	11745	annexin A3	GO:0004859,GO:0005509,GO:0005544,GO:0005737,GO:0005886,GO:0006909,GO:0010595,GO:0016020,GO:0019834,GO:0030424,GO:0030425,GO:0030670,GO:0042581,GO:0042742,GO:0043025,GO:0043312,GO:0045766,GO:0048306,GO:0051054,GO:0051091,GO:0062023	phospholipase inhibitor activity|calcium ion binding|calcium-dependent phospholipid binding|cytoplasm|plasma membrane|phagocytosis|positive regulation of endothelial cell migration|membrane|phospholipase A2 inhibitor activity|axon|dendrite|phagocytic vesicle membrane|specific granule|defense response to bacterium|neuronal cell body|neutrophil degranulation|positive regulation of angiogenesis|calc…
Anxa4	3007.877492890805	3647.041266093242	2368.7137196883664	0.649446454960514	-0.6227175104726073	2.684415768347838e-07	1.029108858532053e-06	Down	22.950618482244657	23.184232556622085	20.23190910496952	31.026958346344447	35.87435665037946	33.485554853943114	11746	annexin A4	GO:0001822,GO:0005509,GO:0005544,GO:0005634,GO:0005737,GO:0005886,GO:0006357,GO:0007219,GO:0009986,GO:0012506,GO:0016324,GO:0031965,GO:0032088,GO:0032717,GO:0042802,GO:0048306,GO:0048471,GO:0051059,GO:0062023	kidney development|calcium ion binding|calcium-dependent phospholipid binding|nucleus|cytoplasm|plasma membrane|regulation of transcription by RNA polymerase II|Notch signaling pathway|cell surface|vesicle membrane|apical plasma membrane|nuclear membrane|negative regulation of NF-kappaB transcription factor activity|negative regulation of interleukin-8 production|identical protein binding|calcium…
Anxa5	23731.83045690716	18781.578519366656	28682.082394447654	1.5271239677753206	0.6108171809529069	6.454607450276771e-08	2.691152260786005e-07	Up	455.3800424589988	431.5257416037495	385.0425142332737	279.6398916046159	268.28521471984084	270.1690968664724	11747	annexin A5	GO:0005388,GO:0005509,GO:0005515,GO:0005544,GO:0005615,GO:0005634,GO:0005737,GO:0005783,GO:0005829,GO:0005886,GO:0007596,GO:0007599,GO:0008021,GO:0009897,GO:0010033,GO:0014704,GO:0017046,GO:0030018,GO:0030195,GO:0030425,GO:0030971,GO:0042383,GO:0042802,GO:0042995,GO:0043025,GO:0043065,GO:0043204,GO:0043679,GO:0050819,GO:0051592,GO:0062023,GO:0072563,GO:0097211,GO:1901317,GO:1902721	P-type calcium transporter activity|calcium ion binding|protein binding|calcium-dependent phospholipid binding|extracellular space|nucleus|cytoplasm|endoplasmic reticulum|cytosol|plasma membrane|blood coagulation|hemostasis|synaptic vesicle|external side of plasma membrane|response to organic substance|intercalated disc|peptide hormone binding|Z disc|negative regulation of blood coagulation|dendr…
Anxa7	3989.193561819741	2722.120309109848	5256.266814529632	1.9308031696333123	0.9492011002453228	5.0885610209383e-11	3.1065721280739384e-10	Up	49.05208754713573	39.185781068150895	41.33619862055711	23.501518954459605	21.68558480592643	20.77460262429602	11750	annexin A7	GO:0005178,GO:0005509,GO:0005515,GO:0005544,GO:0005634,GO:0005635,GO:0005737,GO:0005789,GO:0005829,GO:0005886,GO:0006874,GO:0006914,GO:0007599,GO:0008283,GO:0008360,GO:0009651,GO:0009992,GO:0010629,GO:0014070,GO:0031982,GO:0042584,GO:0048306,GO:0051592,GO:0061025,GO:0062023	integrin binding|calcium ion binding|protein binding|calcium-dependent phospholipid binding|nucleus|nuclear envelope|cytoplasm|endoplasmic reticulum membrane|cytosol|plasma membrane|cellular calcium ion homeostasis|autophagy|hemostasis|cell population proliferation|regulation of cell shape|response to salt stress|cellular water homeostasis|negative regulation of gene expression|response to organi…	mmu05014	Amyotrophic lateral sclerosis
Anxa8	448.65070384010994	42.05710239532712	855.2443052848929	20.274432826991465	4.3415896508030585	1.0377548727498616e-33	3.925698741231154e-32	Up	14.416478261124317	11.797311821817823	9.985902500630184	0.5652149460534268	0.907975422525982	0.2774647006450649	11752	annexin A8	GO:0005509,GO:0005544,GO:0005546,GO:0005547,GO:0005737,GO:0005829,GO:0005886,GO:0007032,GO:0007596,GO:0007599,GO:0016197,GO:0031902,GO:0043325,GO:0046872,GO:0051015,GO:1900004,GO:1900138	calcium ion binding|calcium-dependent phospholipid binding|phosphatidylinositol-4,5-bisphosphate binding|phosphatidylinositol-3,4,5-trisphosphate binding|cytoplasm|cytosol|plasma membrane|endosome organization|blood coagulation|hemostasis|endosomal transport|late endosome membrane|phosphatidylinositol-3,4-bisphosphate binding|metal ion binding|actin filament binding|negative regulation of serine-…
Aoah	15.012340990369824	26.03745845208101	3.987223528658625	0.1527840689948248	-2.710433975469105	0.0022452550540756	0.0046415010593859	Down	0.0297609368473099	0.0348276750046996	0.005710837381675	0.1566640182346749	0.1239563712981916	0.1700039659754675	27052	acyloxyacyl hydrolase	GO:0005509,GO:0005576,GO:0006629,GO:0006631,GO:0008653,GO:0009104,GO:0016787,GO:0016788,GO:0031410,GO:0043231,GO:0046872,GO:0050528,GO:0050728	calcium ion binding|extracellular region|lipid metabolic process|fatty acid metabolic process|lipopolysaccharide metabolic process|lipopolysaccharide catabolic process|hydrolase activity|hydrolase activity, acting on ester bonds|cytoplasmic vesicle|intracellular membrane-bounded organelle|metal ion binding|acyloxyacyl hydrolase activity|negative regulation of inflammatory response
Aoc2	652.544548577981	300.17231353861285	1004.9167836173486	3.3476361698506216	1.743142740410731	8.366319911615403e-08	3.438034588679456e-07	Up	9.562729843834488	3.750597185292832	5.966550863889396	1.6789469422274987	1.882006814673148	2.134426641360647	237940	amine oxidase, copper containing 2 (retina-specific)	GO:0005507,GO:0005886,GO:0006584,GO:0007601,GO:0008131,GO:0009308,GO:0016491,GO:0046872,GO:0048038,GO:0052593,GO:0052594,GO:0052595,GO:0052596	copper ion binding|plasma membrane|catecholamine metabolic process|visual perception|primary amine oxidase activity|amine metabolic process|oxidoreductase activity|metal ion binding|quinone binding|tryptamine:oxygen oxidoreductase (deaminating) activity|aminoacetone:oxygen oxidoreductase(deaminating) activity|aliphatic-amine oxidase activity|phenethylamine:oxygen oxidoreductase (deaminating) acti…	mmu00260,mmu00350,mmu00360,mmu00410	Glycine, serine and threonine metabolism|Tyrosine metabolism|Phenylalanine metabolism|beta-Alanine metabolism
Aoc3	308.68001587547	516.3042331403718	101.05579861056768	0.1958408436836816	-2.3522464165907606	5.582290603138998e-13	4.248643684125405e-12	Down	0.4021433719115231	0.5937061606526713	0.6805739774403448	3.8327096039127055	2.5536720835498405	1.9769802065584927	11754	amine oxidase, copper containing 3	GO:0002523,GO:0002675,GO:0002687,GO:0005507,GO:0005509,GO:0005615,GO:0005737,GO:0005769,GO:0005783,GO:0005794,GO:0005886,GO:0005902,GO:0007155,GO:0008131,GO:0008217,GO:0009308,GO:0009986,GO:0010828,GO:0016020,GO:0016021,GO:0016491,GO:0035902,GO:0042755,GO:0042802,GO:0043231,GO:0046677,GO:0046872,GO:0046982,GO:0048038,GO:0052593,GO:0052594,GO:0052595,GO:0052596,GO:1902283	leukocyte migration involved in inflammatory response|positive regulation of acute inflammatory response|positive regulation of leukocyte migration|copper ion binding|calcium ion binding|extracellular space|cytoplasm|early endosome|endoplasmic reticulum|Golgi apparatus|plasma membrane|microvillus|cell adhesion|primary amine oxidase activity|regulation of blood pressure|amine metabolic process|cel…	mmu00260,mmu00350,mmu00360,mmu00410	Glycine, serine and threonine metabolism|Tyrosine metabolism|Phenylalanine metabolism|beta-Alanine metabolism
Aopep	1007.0025949803291	734.7140175167874	1279.291172443871	1.7410257929299309	0.7999375763700943	2.8903659677797063e-06	9.593444254836128e-06	Up	9.610188296751678	8.500265181432615	7.324827317554978	5.161222148556263	4.357686775460159	4.832917753049379	72061	aminopeptidase O	GO:0004177,GO:0005634,GO:0005730,GO:0005737,GO:0006508,GO:0008233,GO:0008237,GO:0008270,GO:0016787,GO:0046872,GO:0070006	aminopeptidase activity|nucleus|nucleolus|cytoplasm|proteolysis|peptidase activity|metallopeptidase activity|zinc ion binding|hydrolase activity|metal ion binding|metalloaminopeptidase activity
Aox1	289.2572428659189	500.80080367173167	77.7136820601062	0.1551121506879983	-2.6886163907783107	2.0989170329541093e-29	5.924524074789887e-28	Down	0.3725200284397253	0.3765748741383262	0.2963929623813496	2.3102962667424163	1.8577578337503209	2.446775512112504	11761	aldehyde oxidase 1	GO:0004031,GO:0005506,GO:0005737,GO:0005829,GO:0009055,GO:0016491,GO:0017144,GO:0042802,GO:0042803,GO:0043546,GO:0046872,GO:0050250,GO:0050660,GO:0051287,GO:0051536,GO:0051537,GO:0071949,GO:0102797,GO:0102798	aldehyde oxidase activity|iron ion binding|cytoplasm|cytosol|electron transfer activity|oxidoreductase activity|drug metabolic process|identical protein binding|protein homodimerization activity|molybdopterin cofactor binding|metal ion binding|retinal oxidase activity|flavin adenine dinucleotide binding|NAD binding|iron-sulfur cluster binding|2 iron, 2 sulfur cluster binding|FAD binding|geranial:…	mmu00280,mmu00350,mmu00380,mmu00750,mmu00760,mmu00830,mmu00982,mmu04630	Valine, leucine and isoleucine degradation|Tyrosine metabolism|Tryptophan metabolism|Vitamin B6 metabolism|Nicotinate and nicotinamide metabolism|Retinol metabolism|Drug metabolism - cytochrome P450|JAK-STAT signaling pathway
Aox2	142.1267371509622	267.1697427318287	17.08373157009566	0.0640688467742939	-3.96423316724478	7.2355504516388765e-25	1.5369978901692885e-23	Down	0.0681300797380768	0.143103486596015	0.0553109897301067	1.3892464299042775	1.329535440127331	1.3525100280973958	213043	aldehyde oxidase 2	GO:0004031,GO:0005506,GO:0005737,GO:0009055,GO:0016491,GO:0046872,GO:0050660,GO:0051287,GO:0051536,GO:0051537,GO:0071949,GO:0102797,GO:0102798	aldehyde oxidase activity|iron ion binding|cytoplasm|electron transfer activity|oxidoreductase activity|metal ion binding|flavin adenine dinucleotide binding|NAD binding|iron-sulfur cluster binding|2 iron, 2 sulfur cluster binding|FAD binding|geranial:oxygen oxidoreductase activity|heptaldehyde:oxygen oxidoreductase activity	mmu00280,mmu00350,mmu00380,mmu00750,mmu00760,mmu00830,mmu00982,mmu04630	Valine, leucine and isoleucine degradation|Tyrosine metabolism|Tryptophan metabolism|Vitamin B6 metabolism|Nicotinate and nicotinamide metabolism|Retinol metabolism|Drug metabolism - cytochrome P450|JAK-STAT signaling pathway
Aox3	98.50277529493816	190.54691738752703	6.458633202349143	0.0341950781670155	-4.870067502529941	7.765317939990202e-14	6.417134810358984e-13	Down	0.0	0.0436944576681774	0.0286590410861215	0.968706439275854	0.5230940296588268	0.5712999094112491	71724	aldehyde oxidase 3	GO:0004031,GO:0005506,GO:0005737,GO:0009055,GO:0016491,GO:0030151,GO:0046872,GO:0050660,GO:0051287,GO:0051536,GO:0051537,GO:0071949,GO:0102797,GO:0102798	aldehyde oxidase activity|iron ion binding|cytoplasm|electron transfer activity|oxidoreductase activity|molybdenum ion binding|metal ion binding|flavin adenine dinucleotide binding|NAD binding|iron-sulfur cluster binding|2 iron, 2 sulfur cluster binding|FAD binding|geranial:oxygen oxidoreductase activity|heptaldehyde:oxygen oxidoreductase activity	mmu00280,mmu00350,mmu00380,mmu00750,mmu00760,mmu00830,mmu00982,mmu04630	Valine, leucine and isoleucine degradation|Tyrosine metabolism|Tryptophan metabolism|Vitamin B6 metabolism|Nicotinate and nicotinamide metabolism|Retinol metabolism|Drug metabolism - cytochrome P450|JAK-STAT signaling pathway
Aox4	37.37905915979248	67.33272991422415	7.425388405360762	0.1107702923651752	-3.174357079963608	0.0004023748945326	0.0009540569014757	Down	0.0	0.039686765634664	0.0732105280650615	0.478182542502782	0.322629045152033	0.1919929282590921	71872	aldehyde oxidase 4	GO:0004031,GO:0005506,GO:0005737,GO:0009055,GO:0016491,GO:0030151,GO:0046872,GO:0050660,GO:0051287,GO:0051536,GO:0051537,GO:0071949,GO:0102797,GO:0102798	aldehyde oxidase activity|iron ion binding|cytoplasm|electron transfer activity|oxidoreductase activity|molybdenum ion binding|metal ion binding|flavin adenine dinucleotide binding|NAD binding|iron-sulfur cluster binding|2 iron, 2 sulfur cluster binding|FAD binding|geranial:oxygen oxidoreductase activity|heptaldehyde:oxygen oxidoreductase activity	mmu00280,mmu00350,mmu00380,mmu00750,mmu00760,mmu00830,mmu00982,mmu04630	Valine, leucine and isoleucine degradation|Tyrosine metabolism|Tryptophan metabolism|Vitamin B6 metabolism|Nicotinate and nicotinamide metabolism|Retinol metabolism|Drug metabolism - cytochrome P450|JAK-STAT signaling pathway
Ap1m2	4469.734548647459	3256.9188408410937	5682.550256453822	1.7446713495733823	0.8029552960361493	4.108642120873277e-09	1.991693718570783e-08	Up	57.36895598783871	61.1107354232657	50.04847063280879	34.665765575069464	31.08064058855108	28.99941959805998	11768	adaptor protein complex AP-1, mu 2 subunit	GO:0005794,GO:0005802,GO:0006886,GO:0015031,GO:0016020,GO:0016192,GO:0030131,GO:0030136,GO:0031410,GO:0035615,GO:0043231	Golgi apparatus|trans-Golgi network|intracellular protein transport|protein transport|membrane|vesicle-mediated transport|clathrin adaptor complex|clathrin-coated vesicle|cytoplasmic vesicle|clathrin adaptor activity|intracellular membrane-bounded organelle	mmu04142,mmu05170	Lysosome|Human immunodeficiency virus 1 infection
Ap1s2	1020.653384336828	1342.1264323302405	699.1803363434153	0.5209389077491536	-0.9408139021440778	2.0081235883388e-09	1.0091780326110277e-08	Down	3.3380290694519794	2.859172481287843	3.46247595580168	5.463715286545278	6.076539848414378	6.695666608335791	108012	adaptor-related protein complex 1, sigma 2 subunit	GO:0005515,GO:0005794,GO:0005905,GO:0006886,GO:0008542,GO:0015031,GO:0016020,GO:0016182,GO:0016192,GO:0030117,GO:0031410,GO:0036465,GO:0043231,GO:0045444,GO:0050885,GO:0060612	protein binding|Golgi apparatus|clathrin-coated pit|intracellular protein transport|visual learning|protein transport|membrane|synaptic vesicle budding from endosome|vesicle-mediated transport|membrane coat|cytoplasmic vesicle|synaptic vesicle recycling|intracellular membrane-bounded organelle|fat cell differentiation|neuromuscular process controlling balance|adipose tissue development	mmu04142,mmu05170	Lysosome|Human immunodeficiency virus 1 infection
Ap3b2	1262.4401951921352	1843.473066421924	681.4073239623457	0.3695539513504906	-1.4361430954309111	2.195181982119964e-07	8.504084699963919e-07	Down	6.137397006061548	2.770939890598479	4.515828028205496	12.707418217643164	10.334686337015974	12.786957912883803	11775	adaptor-related protein complex 3, beta 2 subunit	GO:0005794,GO:0005802,GO:0006886,GO:0008089,GO:0015031,GO:0016020,GO:0016192,GO:0030117,GO:0030123,GO:0031410,GO:0048490	Golgi apparatus|trans-Golgi network|intracellular protein transport|anterograde axonal transport|protein transport|membrane|vesicle-mediated transport|membrane coat|AP-3 adaptor complex|cytoplasmic vesicle|anterograde synaptic vesicle transport	mmu04142	Lysosome
Ap4e1	998.9708444932564	776.7350998328418	1221.2065891536704	1.572016051907517	0.6526159490781591	5.777450311082875e-05	0.0001572639628788	Up	4.3064889616810085	3.3748801147893217	3.5046571842040013	2.2395951281338937	2.3432838365644075	2.417655411987501	108011	adaptor-related protein complex AP-4, epsilon 1	GO:0005515,GO:0005794,GO:0005802,GO:0006886,GO:0006898,GO:0015031,GO:0016020,GO:0016192,GO:0030117,GO:0030124,GO:0140312	protein binding|Golgi apparatus|trans-Golgi network|intracellular protein transport|receptor-mediated endocytosis|protein transport|membrane|vesicle-mediated transport|membrane coat|AP-4 adaptor complex|cargo adaptor activity	mmu04142	Lysosome
Apaf1	3905.0367514395857	1660.8884156278234	6149.185087251347	3.7020348576737834	1.8883184794214385	4.3067706285881965e-31	1.3644145802118132e-29	Up	28.095088516022912	21.65031127539711	20.735010405873343	6.03652472114512	6.728589899332584	5.96905639975675	11783	apoptotic peptidase activating factor 1	GO:0000166,GO:0001843,GO:0005524,GO:0005634,GO:0005737,GO:0005829,GO:0006915,GO:0006919,GO:0007275,GO:0007420,GO:0008635,GO:0008656,GO:0010659,GO:0030900,GO:0031072,GO:0032991,GO:0042802,GO:0042981,GO:0043293,GO:0043531,GO:0051402,GO:0070059,GO:0071560,GO:0097190,GO:1902510,GO:2001235	nucleotide binding|neural tube closure|ATP binding|nucleus|cytoplasm|cytosol|apoptotic process|activation of cysteine-type endopeptidase activity involved in apoptotic process|multicellular organism development|brain development|activation of cysteine-type endopeptidase activity involved in apoptotic process by cytochrome c|cysteine-type endopeptidase activator activity involved in apoptotic proc…	mmu01524,mmu04115,mmu04210,mmu04215,mmu05010,mmu05012,mmu05014,mmu05016,mmu05020,mmu05022,mmu05134,mmu05152,mmu05160,mmu05161,mmu05162,mmu05164,mmu05168,mmu05169,mmu05200,mmu05222,mmu05417	Platinum drug resistance|p53 signaling pathway|Apoptosis|Apoptosis - multiple species|Alzheimer disease|Parkinson disease|Amyotrophic lateral sclerosis|Huntington disease|Prion disease|Pathways of neurodegeneration - multiple diseases|Legionellosis|Tuberculosis|Hepatitis C|Hepatitis B|Measles|Influenza A|Herpes simplex virus 1 infection|Epstein-Barr virus infection|Pathways in cancer|Small cell l…
Apba1	1963.4307031281687	3514.366164479261	412.4952417770761	0.1173297402337233	-3.091359347084253	1.0676246348742714e-46	7.370613573013251e-45	Down	1.7614609873206653	1.0444153521802193	1.483852540199094	12.547646240673876	10.40464334889264	13.04469944840024	319924	amyloid beta (A4) precursor protein binding, family A, member 1	GO:0001540,GO:0001701,GO:0005515,GO:0005546,GO:0005634,GO:0005737,GO:0005794,GO:0005829,GO:0005886,GO:0006886,GO:0007268,GO:0007626,GO:0008021,GO:0010468,GO:0014047,GO:0014051,GO:0015031,GO:0016020,GO:0030165,GO:0032991,GO:0035264,GO:0043197,GO:0044877,GO:0048787,GO:0065003,GO:0098685,GO:0098978,GO:2000300	amyloid-beta binding|in utero embryonic development|protein binding|phosphatidylinositol-4,5-bisphosphate binding|nucleus|cytoplasm|Golgi apparatus|cytosol|plasma membrane|intracellular protein transport|chemical synaptic transmission|locomotory behavior|synaptic vesicle|regulation of gene expression|glutamate secretion|gamma-aminobutyric acid secretion|protein transport|membrane|PDZ domain bindi…
Apba2	277.8231118049912	515.7344546858603	39.91176892412168	0.0775664762168607	-3.688422927125607	3.998141438549096e-27	9.828665503756676e-26	Down	0.1403616358483456	0.3808879189549889	0.2049329676200553	2.615893531046079	3.402557391648272	3.143665948433826	11784	amyloid beta (A4) precursor protein-binding, family A, member 2	GO:0001540,GO:0001701,GO:0005515,GO:0005737,GO:0005886,GO:0007268,GO:0007626,GO:0008021,GO:0010468,GO:0015031,GO:0035264,GO:0042802,GO:0043197,GO:0098685,GO:2000300	amyloid-beta binding|in utero embryonic development|protein binding|cytoplasm|plasma membrane|chemical synaptic transmission|locomotory behavior|synaptic vesicle|regulation of gene expression|protein transport|multicellular organism growth|identical protein binding|dendritic spine|Schaffer collateral - CA1 synapse|regulation of synaptic vesicle exocytosis
Apbb1ip	50.45081674563551	95.0459171344386	5.855716356832365	0.0620370612549495	-4.010725843396343	5.822455540190379e-11	3.52861250348992e-10	Down	0.0153592274731463	0.0374460506109108	0.0810504184924074	0.8301792100890923	0.6397225037916782	0.6501924121161693	54519	amyloid beta (A4) precursor protein-binding, family B, member 1 interacting protein	GO:0002291,GO:0005515,GO:0005737,GO:0005829,GO:0005856,GO:0005886,GO:0007165,GO:0016020,GO:0030054,GO:0042101,GO:0042995,GO:0045785	T cell activation via T cell receptor contact with antigen bound to MHC molecule on antigen presenting cell|protein binding|cytoplasm|cytosol|cytoskeleton|plasma membrane|signal transduction|membrane|cell junction|T cell receptor complex|cell projection|positive regulation of cell adhesion	mmu04015,mmu04611	Rap1 signaling pathway|Platelet activation
Apcdd1	5882.211616594583	10664.182642264104	1100.2405909250576	0.1031750828469734	-3.2768334980944407	4.348986164278959e-05	0.0001207614408512	Down	1.2536556246311348	11.70177262177572	7.388765250756223	68.1471902604416	65.90089336815298	57.37592038849901	494504	adenomatosis polyposis coli down-regulated 1	GO:0001942,GO:0005886,GO:0005887,GO:0016020,GO:0016021,GO:0016055,GO:0017147,GO:0030178,GO:0042487,GO:0042802,GO:0043615	hair follicle development|plasma membrane|integral component of plasma membrane|membrane|integral component of membrane|Wnt signaling pathway|Wnt-protein binding|negative regulation of Wnt signaling pathway|regulation of odontogenesis of dentin-containing tooth|identical protein binding|astrocyte cell migration
Apex1	2744.1579994188933	1834.4719993299243	3653.843999507859	1.991703110531981	0.9940026108171156	9.040800509475512e-20	1.3037164807789365e-18	Up	74.04135356723043	67.94689311232487	71.74059658924892	35.459386799228504	34.39869486751712	35.55606283638553	11792	apurinic/apyrimidinic endonuclease 1	GO:0000723,GO:0003677,GO:0003684,GO:0003691,GO:0003713,GO:0003723,GO:0003906,GO:0004518,GO:0004519,GO:0004521,GO:0004527,GO:0004528,GO:0005634,GO:0005654,GO:0005667,GO:0005730,GO:0005737,GO:0005739,GO:0005783,GO:0005813,GO:0006281,GO:0006284,GO:0006310,GO:0006974,GO:0007568,GO:0008081,GO:0008309,GO:0008311,GO:0008408,GO:0014912,GO:0016491,GO:0016607,GO:0016787,GO:0016890,GO:0031490,GO:0042981,GO:…	telomere maintenance|DNA binding|damaged DNA binding|double-stranded telomeric DNA binding|transcription coactivator activity|RNA binding|DNA-(apurinic or apyrimidinic site) endonuclease activity|nuclease activity|endonuclease activity|endoribonuclease activity|exonuclease activity|phosphodiesterase I activity|nucleus|nucleoplasm|transcription regulator complex|nucleolus|cytoplasm|mitochondrion|e…	mmu03410	Base excision repair
Apln	931.9656294819504	1769.075255629826	94.85600333407392	0.0536877849642721	-4.219262305959922	2.6846748667883284e-43	1.6000855348135183e-41	Down	0.4510828055843944	0.6798438105672864	1.180342492811424	16.482987166074313	13.702754363375616	11.955018154938465	30878	apelin	GO:0001525,GO:0002026,GO:0005102,GO:0005179,GO:0005576,GO:0005615,GO:0007165,GO:0007186,GO:0007275,GO:0007369,GO:0007631,GO:0008284,GO:0010629,GO:0031652,GO:0031704,GO:0040037,GO:0042327,GO:0042756,GO:0042802,GO:0043576,GO:0045776,GO:0045823,GO:0045906,GO:0048471,GO:0050878,GO:0051461,GO:0051466,GO:0060183,GO:0060976,GO:1902895,GO:1904022,GO:1904706,GO:1905564	angiogenesis|regulation of the force of heart contraction|signaling receptor binding|hormone activity|extracellular region|extracellular space|signal transduction|G protein-coupled receptor signaling pathway|multicellular organism development|gastrulation|feeding behavior|positive regulation of cell population proliferation|negative regulation of gene expression|positive regulation of heat genera…	mmu04080,mmu04371	Neuroactive ligand-receptor interaction|Apelin signaling pathway
Aplp1	4207.53249142008	5999.187803116592	2415.8771797235668	0.4026815563128827	-1.312288699646895	9.0007882405828e-22	1.5264489289479676e-20	Down	27.67283635994691	22.54334590516889	26.944406421834216	58.480753389914405	62.20232187124746	67.78873876466635	11803	amyloid beta (A4) precursor-like protein 1	GO:0005515,GO:0005654,GO:0005737,GO:0005794,GO:0005886,GO:0006378,GO:0006417,GO:0006897,GO:0006915,GO:0007155,GO:0008201,GO:0016020,GO:0016021,GO:0030198,GO:0030900,GO:0031694,GO:0031695,GO:0031696,GO:0042802,GO:0046872,GO:0046914,GO:0048471,GO:0071874,GO:0106072	protein binding|nucleoplasm|cytoplasm|Golgi apparatus|plasma membrane|mRNA polyadenylation|regulation of translation|endocytosis|apoptotic process|cell adhesion|heparin binding|membrane|integral component of membrane|extracellular matrix organization|forebrain development|alpha-2A adrenergic receptor binding|alpha-2B adrenergic receptor binding|alpha-2C adrenergic receptor binding|identical prote…
Apoa4	195.1321361005384	296.31000649216486	93.9542657089118	0.3172481843720489	-1.6563161874165258	4.071509732866237e-05	0.000113629983352	Down	0.8991232759745165	1.2396575741618778	2.1864108881548083	5.916323552967403	4.3729759666247485	3.036105813894922	11808	apolipoprotein A-IV	GO:0002227,GO:0005507,GO:0005543,GO:0005576,GO:0005615,GO:0005829,GO:0006695,GO:0006869,GO:0006982,GO:0007159,GO:0008203,GO:0008289,GO:0009986,GO:0010873,GO:0010898,GO:0015485,GO:0016042,GO:0016209,GO:0019430,GO:0030300,GO:0031210,GO:0032374,GO:0033344,GO:0033700,GO:0034361,GO:0034364,GO:0034372,GO:0034380,GO:0034445,GO:0035634,GO:0042157,GO:0042627,GO:0042632,GO:0042744,GO:0042802,GO:0042803,GO:…	innate immune response in mucosa|copper ion binding|phospholipid binding|extracellular region|extracellular space|cytosol|cholesterol biosynthetic process|lipid transport|response to lipid hydroperoxide|leukocyte cell-cell adhesion|cholesterol metabolic process|lipid binding|cell surface|positive regulation of cholesterol esterification|positive regulation of triglyceride catabolic process|choles…	mmu04975,mmu04977,mmu04979,mmu05417	Fat digestion and absorption|Vitamin digestion and absorption|Cholesterol metabolism|Lipid and atherosclerosis
Apobec2	21.56096827349345	37.54289952951884	5.57903701746806	0.1487857180426238	-2.748692046250314	0.0002819036586074	0.0006856814033274	Down	0.0848162265881628	0.165426690580615	0.1017213604231848	0.7972849813749175	1.083882726279821	0.4325869155334001	11811	apolipoprotein B mRNA editing enzyme, catalytic polypeptide 2	GO:0003723,GO:0003824,GO:0004126,GO:0005634,GO:0005737,GO:0006397,GO:0016554,GO:0016556,GO:0016787,GO:0042802,GO:0046872,GO:0080111	RNA binding|catalytic activity|cytidine deaminase activity|nucleus|cytoplasm|mRNA processing|cytidine to uridine editing|mRNA modification|hydrolase activity|identical protein binding|metal ion binding|DNA demethylation
Apoc1	64.04717792856681	97.5224296780592	30.571926179074325	0.3139501928439604	-1.6713923963966328	0.0085429656727663	0.0158048680473498	Down	0.4661830504710397	1.4547993438786218	2.325857069950482	6.880036906516246	2.9125272295822384	3.37628621674164	11812	apolipoprotein C-I	GO:0004859,GO:0005504,GO:0005576,GO:0006641,GO:0006869,GO:0008203,GO:0010916,GO:0032375,GO:0034361,GO:0034364,GO:0034447,GO:0042157,GO:0050995,GO:0051005	phospholipase inhibitor activity|fatty acid binding|extracellular region|triglyceride metabolic process|lipid transport|cholesterol metabolic process|negative regulation of very-low-density lipoprotein particle clearance|negative regulation of cholesterol transport|very-low-density lipoprotein particle|high-density lipoprotein particle|very-low-density lipoprotein particle clearance|lipoprotein m…	mmu04979	Cholesterol metabolism
Apod	7153.898449931442	12120.97974969337	2186.8171501695074	0.1804185601731132	-2.470580334496036	0.003132294295414	0.0063068397351701	Down	4.470457192670357	46.47427174721268	30.597804833685604	164.65038147887972	142.1825816570557	131.71001349295986	11815	apolipoprotein D	GO:0000302,GO:0005576,GO:0005615,GO:0005622,GO:0005737,GO:0005783,GO:0006006,GO:0006629,GO:0006869,GO:0007568,GO:0008289,GO:0010642,GO:0015485,GO:0022626,GO:0030425,GO:0042308,GO:0043025,GO:0048471,GO:0048662,GO:0051895,GO:0060588,GO:0071638,GO:1900016,GO:2000098,GO:2000405	response to reactive oxygen species|extracellular region|extracellular space|intracellular anatomical structure|cytoplasm|endoplasmic reticulum|glucose metabolic process|lipid metabolic process|lipid transport|aging|lipid binding|negative regulation of platelet-derived growth factor receptor signaling pathway|cholesterol binding|cytosolic ribosome|dendrite|negative regulation of protein import in…
Apoe	24443.072941018607	40688.928596030535	8197.217286006666	0.20146550111098	-2.311395281629303	1.1762758058011909e-23	2.311947073110312e-22	Down	57.34729974557872	102.38003793287294	114.55713344850626	500.5360845185977	423.4703836172234	406.3717526209115	11816	apolipoprotein E	GO:0001540,GO:0001937,GO:0002021,GO:0005102,GO:0005319,GO:0005515,GO:0005543,GO:0005576,GO:0005615,GO:0005635,GO:0005737,GO:0005764,GO:0005768,GO:0005769,GO:0005770,GO:0005783,GO:0005794,GO:0005829,GO:0005874,GO:0005886,GO:0006629,GO:0006641,GO:0006707,GO:0006869,GO:0006874,GO:0006898,GO:0006979,GO:0007186,GO:0007263,GO:0007568,GO:0007616,GO:0008104,GO:0008201,GO:0008203,GO:0008289,GO:0009986,GO:…	amyloid-beta binding|negative regulation of endothelial cell proliferation|response to dietary excess|signaling receptor binding|lipid transporter activity|protein binding|phospholipid binding|extracellular region|extracellular space|nuclear envelope|cytoplasm|lysosome|endosome|early endosome|late endosome|endoplasmic reticulum|Golgi apparatus|cytosol|microtubule|plasma membrane|lipid metabolic p…	mmu04979,mmu05010	Cholesterol metabolism|Alzheimer disease
Apol8	9.379241924027385	0.0	18.758483848054755	102.12316500040728	6.674166345319767	5.717542333323186e-05	0.000155786809605	Up	0.1286903319643505	0.0784372894453399	0.2392273514081976	0.0	0.0	0.0	239552	apolipoprotein L 8	GO:0008289	lipid binding
Apold1	350.8782663968538	607.5633629542248	94.1931698394827	0.1550984141499642	-2.6887441597040667	3.507971646521656e-31	1.1156157814053226e-29	Down	0.6527414441765939	0.6135496623848634	0.9280928069694891	4.716484488936864	4.868670946892731	4.307862263935276	381823	apolipoprotein L domain containing 1	GO:0001525,GO:0008289,GO:0045601	angiogenesis|lipid binding|regulation of endothelial cell differentiation
App	90678.0365072662	120910.10973951448	60445.96327501789	0.4999258365791912	-1.0002140062706617	1.505842988305693e-06	5.204487374475809e-06	Down	53.76790427715504	99.81792475790655	68.62431716367625	144.6972881057093	160.28811989999926	129.59825752589623	11820	amyloid beta (A4) precursor protein	GO:0000122,GO:0000185,GO:0000187,GO:0000978,GO:0001664,GO:0001774,GO:0001878,GO:0001934,GO:0001967,GO:0002265,GO:0003682,GO:0004867,GO:0005102,GO:0005109,GO:0005158,GO:0005178,GO:0005515,GO:0005576,GO:0005615,GO:0005634,GO:0005641,GO:0005737,GO:0005739,GO:0005764,GO:0005768,GO:0005769,GO:0005791,GO:0005794,GO:0005798,GO:0005886,GO:0005905,GO:0005911,GO:0006357,GO:0006378,GO:0006417,GO:0006468,GO:…	negative regulation of transcription by RNA polymerase II|activation of MAPKKK activity|activation of MAPK activity|RNA polymerase II cis-regulatory region sequence-specific DNA binding|G protein-coupled receptor binding|microglial cell activation|response to yeast|positive regulation of protein phosphorylation|suckling behavior|astrocyte activation involved in immune response|chromatin binding|s…	mmu04726,mmu05010,mmu05022	Serotonergic synapse|Alzheimer disease|Pathways of neurodegeneration - multiple diseases
Appbp2	2675.823096441801	2070.804370441425	3280.8418224421757	1.5842300722356606	0.6637818682269774	9.61289320787318e-07	3.4113520574266604e-06	Up	37.56490237944773	30.564574177426227	36.00053756818036	22.058377915425204	21.23800731533834	21.30985688604112	66884	amyloid beta precursor protein (cytoplasmic tail) binding protein 2	GO:0005515,GO:0005634,GO:0005654,GO:0005737,GO:0005856,GO:0005874,GO:0006886,GO:0008017,GO:0015031,GO:0016020,GO:0016567,GO:0030659,GO:0031462,GO:0043161,GO:0046907,GO:1990756	protein binding|nucleus|nucleoplasm|cytoplasm|cytoskeleton|microtubule|intracellular protein transport|microtubule binding|protein transport|membrane|protein ubiquitination|cytoplasmic vesicle membrane|Cul2-RING ubiquitin ligase complex|proteasome-mediated ubiquitin-dependent protein catabolic process|intracellular transport|ubiquitin ligase-substrate adaptor activity
Appl2	2625.448202628464	4024.7828628528823	1226.1135424040438	0.3046499470523531	-1.714775605270083	2.541067059386736e-28	6.714982473202365e-27	Down	3.685136992338093	3.602717119976976	3.817394877704354	9.791424285120476	12.045751106930046	14.006749410345586	216190	adaptor protein, phosphotyrosine interaction, PH domain and leucine zipper containing 2	GO:0001726,GO:0001786,GO:0002024,GO:0005515,GO:0005634,GO:0005737,GO:0005768,GO:0005886,GO:0006606,GO:0007049,GO:0007179,GO:0008283,GO:0009631,GO:0010008,GO:0010762,GO:0016020,GO:0023052,GO:0031267,GO:0031410,GO:0031982,GO:0032009,GO:0032587,GO:0033211,GO:0034143,GO:0035091,GO:0035729,GO:0036186,GO:0042593,GO:0042802,GO:0042803,GO:0042995,GO:0044354,GO:0044877,GO:0045088,GO:0046322,GO:0046325,GO:…	ruffle|phosphatidylserine binding|diet induced thermogenesis|protein binding|nucleus|cytoplasm|endosome|plasma membrane|protein import into nucleus|cell cycle|transforming growth factor beta receptor signaling pathway|cell population proliferation|cold acclimation|endosome membrane|regulation of fibroblast migration|membrane|signaling|small GTPase binding|cytoplasmic vesicle|vesicle|early phagoso…
Aprt	3486.6759255685024	2259.613086763346	4713.738764373657	2.085980281495546	1.060725520310677	3.956739532586853e-23	7.483928917286708e-22	Up	142.85119095992832	143.9918518892485	129.5048703282581	63.04816392467225	67.78133082332096	65.19209697837627	11821	adenine phosphoribosyl transferase	GO:0002055,GO:0003999,GO:0005654,GO:0005737,GO:0005829,GO:0006166,GO:0006168,GO:0007595,GO:0007625,GO:0009116,GO:0016208,GO:0016740,GO:0016757,GO:0044209,GO:0046083	adenine binding|adenine phosphoribosyltransferase activity|nucleoplasm|cytoplasm|cytosol|purine ribonucleoside salvage|adenine salvage|lactation|grooming behavior|nucleoside metabolic process|AMP binding|transferase activity|glycosyltransferase activity|AMP salvage|adenine metabolic process	mmu00230	Purine metabolism
Aqp1	4001.6657061753385	7155.381467553609	847.9499447970668	0.1185091616579323	-3.0769295001727195	0.0013481389076759	0.0029077471441399	Down	0.8047400455305149	12.6478594587991	10.306762051504649	68.1084595103019	72.33293991902603	54.187670832073024	11826	aquaporin 1	GO:0003094,GO:0003097,GO:0005223,GO:0005267,GO:0005372,GO:0005634,GO:0005737,GO:0005886,GO:0005887,GO:0005901,GO:0005903,GO:0006813,GO:0006833,GO:0006884,GO:0006972,GO:0008519,GO:0009925,GO:0009992,GO:0010592,GO:0010634,GO:0015079,GO:0015168,GO:0015250,GO:0015267,GO:0015670,GO:0015696,GO:0015793,GO:0016020,GO:0016021,GO:0016323,GO:0016324,GO:0019233,GO:0019725,GO:0019934,GO:0020003,GO:0020005,GO:…	glomerular filtration|renal water transport|intracellular cGMP-activated cation channel activity|potassium channel activity|water transmembrane transporter activity|nucleus|cytoplasm|plasma membrane|integral component of plasma membrane|caveola|brush border|potassium ion transport|water transport|cell volume homeostasis|hyperosmotic response|ammonium transmembrane transporter activity|basal plasm…	mmu04924,mmu04964,mmu04976	Renin secretion|Proximal tubule bicarbonate reclamation|Bile secretion
Aqp11	1093.748766998289	1385.8498616365707	801.6476723600067	0.5785642784201273	-0.7894508434087265	2.8353654948542717e-05	8.132105051798583e-05	Down	11.760648774318874	18.727721640698466	16.044705619984253	27.399223073249946	26.77767894550309	24.53111393722873	66333	aquaporin 11	GO:0001822,GO:0005737,GO:0005783,GO:0005829,GO:0005886,GO:0006612,GO:0006833,GO:0008284,GO:0009986,GO:0009992,GO:0015250,GO:0015254,GO:0015267,GO:0016020,GO:0016021,GO:0030104,GO:0030425,GO:0031410,GO:0032364,GO:0033577,GO:0042802,GO:0048388,GO:0048471,GO:0050680,GO:0051260,GO:0055085,GO:0072014,GO:0080170,GO:1903573,GO:1904293	kidney development|cytoplasm|endoplasmic reticulum|cytosol|plasma membrane|protein targeting to membrane|water transport|positive regulation of cell population proliferation|cell surface|cellular water homeostasis|water channel activity|glycerol channel activity|channel activity|membrane|integral component of membrane|water homeostasis|dendrite|cytoplasmic vesicle|oxygen homeostasis|protein glyco…
Aqp3	121.00608858948672	27.298370971441877	214.7138062075316	7.843208762480587	2.971444001105975	8.773773731949552e-11	5.208622607118312e-10	Up	4.013881016976853	2.9714874857101066	2.3050533394500308	0.3304911312471865	0.6240164306148714	0.2092022712329988	11828	aquaporin 3	GO:0002684,GO:0005654,GO:0005737,GO:0005886,GO:0005887,GO:0005911,GO:0006833,GO:0015204,GO:0015250,GO:0015254,GO:0015267,GO:0015793,GO:0015840,GO:0016020,GO:0016021,GO:0016323,GO:0032526,GO:0042802,GO:0055085,GO:0070295,GO:0071456,GO:0090650	positive regulation of immune system process|nucleoplasm|cytoplasm|plasma membrane|integral component of plasma membrane|cell-cell junction|water transport|urea transmembrane transporter activity|water channel activity|glycerol channel activity|channel activity|glycerol transport|urea transport|membrane|integral component of membrane|basolateral plasma membrane|response to retinoic acid|identical…	mmu04962	Vasopressin-regulated water reabsorption
Aqp5	1487.5758928198395	674.7817664123568	2300.3700192273222	3.408313957600992	1.7690582358606384	8.141327938302357e-07	2.9261098179985195e-06	Up	57.09813609001405	30.6586533552654	25.08287410481489	11.582993220709875	14.800950901588983	6.267657269218645	11830	aquaporin 5	GO:0005515,GO:0005783,GO:0005886,GO:0005887,GO:0005902,GO:0006833,GO:0009925,GO:0015250,GO:0015267,GO:0015670,GO:0016020,GO:0016021,GO:0016324,GO:0030659,GO:0031410,GO:0042802,GO:0046541,GO:0048593,GO:0051289,GO:0055085,GO:0071476	protein binding|endoplasmic reticulum|plasma membrane|integral component of plasma membrane|microvillus|water transport|basal plasma membrane|water channel activity|channel activity|carbon dioxide transport|membrane|integral component of membrane|apical plasma membrane|cytoplasmic vesicle membrane|cytoplasmic vesicle|identical protein binding|saliva secretion|camera-type eye morphogenesis|protein…	mmu04970	Salivary secretion
Aqp9	3.9729498219241406	7.62317899517986	0.3227206486684135	0.0465373142085377	-4.425468238374678	0.0228990163964883	0.03870779460043	Down	0.0	0.0	0.0068526889931105	0.0939940784181768	0.0270437799206985	0.0364277421957744	64008	aquaporin 9	GO:0005345,GO:0005350,GO:0005886,GO:0005887,GO:0006833,GO:0006863,GO:0010033,GO:0015204,GO:0015250,GO:0015254,GO:0015265,GO:0015267,GO:0015722,GO:0015791,GO:0015793,GO:0015837,GO:0015855,GO:0016020,GO:0016021,GO:0016323,GO:0043231,GO:0046689,GO:0055085,GO:0071918	purine nucleobase transmembrane transporter activity|pyrimidine nucleobase transmembrane transporter activity|plasma membrane|integral component of plasma membrane|water transport|purine nucleobase transport|response to organic substance|urea transmembrane transporter activity|water channel activity|glycerol channel activity|urea channel activity|channel activity|canalicular bile acid transport|p…	mmu04613,mmu04976	Neutrophil extracellular trap formation|Bile secretion
Aqr	4000.541098326838	2906.366243538422	5094.715953115251	1.7529522783414977	0.8097867212901504	2.1579618074522512e-10	1.217853597808185e-09	Up	27.13382912185441	25.08738604175837	24.191075776704142	15.046513272547472	12.844930613179958	14.921855226864036	11834	aquarius	GO:0000166,GO:0000398,GO:0003723,GO:0003724,GO:0003727,GO:0003729,GO:0004386,GO:0005524,GO:0005634,GO:0005654,GO:0005681,GO:0006397,GO:0008380,GO:0016787,GO:0034458,GO:0071007,GO:0071013	nucleotide binding|mRNA splicing, via spliceosome|RNA binding|RNA helicase activity|single-stranded RNA binding|mRNA binding|helicase activity|ATP binding|nucleus|nucleoplasm|spliceosomal complex|mRNA processing|RNA splicing|hydrolase activity|3'-5' RNA helicase activity|U2-type catalytic step 2 spliceosome|catalytic step 2 spliceosome	mmu03040	Spliceosome
Arap1	1661.6604342384485	2020.340365007267	1302.980503469629	0.6450283075914967	-0.6325656191177846	8.943119789510592e-07	3.1893790743091048e-06	Down	4.083501101203857	5.14288026883692	4.546978493486039	6.598556227269107	7.079948154581382	7.2658308179928435	69710	ArfGAP with RhoGAP domain, ankyrin repeat and PH domain 1	GO:0001921,GO:0005096,GO:0005547,GO:0005654,GO:0005737,GO:0005794,GO:0005802,GO:0005829,GO:0005886,GO:0007165,GO:0008360,GO:0016020,GO:0031410,GO:0031702,GO:0043231,GO:0043547,GO:0046872,GO:0051270,GO:0051491,GO:0051497	positive regulation of receptor recycling|GTPase activator activity|phosphatidylinositol-3,4,5-trisphosphate binding|nucleoplasm|cytoplasm|Golgi apparatus|trans-Golgi network|cytosol|plasma membrane|signal transduction|regulation of cell shape|membrane|cytoplasmic vesicle|type 1 angiotensin receptor binding|intracellular membrane-bounded organelle|positive regulation of GTPase activity|metal ion …	mmu04144	Endocytosis
Arap2	2771.0904336843028	1085.733691179617	4456.44717618899	4.104454510572559	2.0371904979629574	4.578721361861471e-26	1.061046632792765e-24	Up	16.545029136530303	13.686418857930247	11.380672375516491	3.8117007513817858	2.8190346241816777	3.3309192496071804	212285	ArfGAP with RhoGAP domain, ankyrin repeat and PH domain 2	GO:0005096,GO:0005547,GO:0005737,GO:0007165,GO:0043547,GO:0046872	GTPase activator activity|phosphatidylinositol-3,4,5-trisphosphate binding|cytoplasm|signal transduction|positive regulation of GTPase activity|metal ion binding	mmu04144	Endocytosis
Arap3	320.48197985399105	592.564016215856	48.399943492126	0.0818534486146583	-3.610812988781399	8.820401537516133e-16	8.846563745466394e-15	Down	0.0616498407912674	0.291357227208339	0.3321503136491758	2.478551999940072	2.989733072746138	2.708950453057488	106952	ArfGAP with RhoGAP domain, ankyrin repeat and PH domain 3	GO:0001726,GO:0005096,GO:0005515,GO:0005547,GO:0005737,GO:0005856,GO:0005886,GO:0007165,GO:0008360,GO:0016020,GO:0030027,GO:0030336,GO:0035021,GO:0035024,GO:0042995,GO:0043325,GO:0043547	ruffle|GTPase activator activity|protein binding|phosphatidylinositol-3,4,5-trisphosphate binding|cytoplasm|cytoskeleton|plasma membrane|signal transduction|regulation of cell shape|membrane|lamellipodium|negative regulation of cell migration|negative regulation of Rac protein signal transduction|negative regulation of Rho protein signal transduction|cell projection|phosphatidylinositol-3,4-bisph…	mmu04015,mmu04024,mmu04144	Rap1 signaling pathway|cAMP signaling pathway|Endocytosis
Arc	643.9514438459463	131.0269931806597	1156.8758945112322	8.825567035475636	3.141688973340002	6.547627969323535e-23	1.2148672768613844e-21	Up	13.08634800390591	5.491730793880155	10.198485831791947	1.0634723470101588	1.214786437183181	0.9387235057215636	11838	activity regulated cytoskeletal-associated protein	GO:0003723,GO:0003729,GO:0003779,GO:0005515,GO:0005737,GO:0005768,GO:0005856,GO:0005886,GO:0006897,GO:0007010,GO:0007275,GO:0007492,GO:0007616,GO:0009952,GO:0015629,GO:0016020,GO:0016477,GO:0022604,GO:0030054,GO:0030425,GO:0031410,GO:0042995,GO:0043197,GO:0045121,GO:0045202,GO:0045211,GO:0048168,GO:0050804,GO:0051028,GO:0051260,GO:0061001,GO:0071598,GO:0098839,GO:0098845,GO:0098978,GO:0099149,GO:…	RNA binding|mRNA binding|actin binding|protein binding|cytoplasm|endosome|cytoskeleton|plasma membrane|endocytosis|cytoskeleton organization|multicellular organism development|endoderm development|long-term memory|anterior/posterior pattern specification|actin cytoskeleton|membrane|cell migration|regulation of cell morphogenesis|cell junction|dendrite|cytoplasmic vesicle|cell projection|dendritic…	mmu05031	Amphetamine addiction
Areg	61.813696126097966	12.489492499477706	111.13789975271818	8.861988134331309	3.1476303951433304	8.644946840905628e-09	4.017899697250079e-08	Up	2.5295130687533955	1.5961633336207368	2.8552306797302847	0.3396827741635606	0.3219434014592463	0.1084137578435558	11839	amphiregulin	GO:0005125,GO:0005154,GO:0005615,GO:0005622,GO:0005634,GO:0005737,GO:0007173,GO:0007186,GO:0008083,GO:0008284,GO:0009986,GO:0014009,GO:0016020,GO:0016021,GO:0031175,GO:0032355,GO:0042327,GO:0045668,GO:0045741,GO:0050731,GO:0051384,GO:0060598,GO:0060744,GO:0060749,GO:0060750	cytokine activity|epidermal growth factor receptor binding|extracellular space|intracellular anatomical structure|nucleus|cytoplasm|epidermal growth factor receptor signaling pathway|G protein-coupled receptor signaling pathway|growth factor activity|positive regulation of cell population proliferation|cell surface|glial cell proliferation|membrane|integral component of membrane|neuron projection…	mmu04010,mmu04012,mmu04151,mmu04390,mmu05210	MAPK signaling pathway|ErbB signaling pathway|PI3K-Akt signaling pathway|Hippo signaling pathway|Colorectal cancer
Arf2	2549.802875631633	1584.207210468161	3515.398540795104	2.218804934645043	1.1497828391481109	3.441879119036133e-08	1.4862782153586053e-07	Up	40.31210451587976	25.01382961381757	31.2240897874673	16.117836786571498	13.958721045235505	12.745216663719956	11841	ADP-ribosylation factor 2	GO:0000166,GO:0005525,GO:0005737,GO:0005794,GO:0005886,GO:0006886,GO:0015031,GO:0016192	nucleotide binding|GTP binding|cytoplasm|Golgi apparatus|plasma membrane|intracellular protein transport|protein transport|vesicle-mediated transport	mmu04072,mmu04144,mmu05132,mmu05134	Phospholipase D signaling pathway|Endocytosis|Salmonella infection|Legionellosis
Arfgap2	3655.1465435245	2911.1667091575696	4399.126377891429	1.5110916151360447	0.5955911315124365	6.708599991942365e-09	3.1677057072240814e-08	Up	32.35704212212505	31.82077505173084	34.534046778840214	20.453061045817496	22.360676220778917	21.34456679285068	77038	ADP-ribosylation factor GTPase activating protein 2	GO:0005096,GO:0005737,GO:0005794,GO:0005829,GO:0005886,GO:0015031,GO:0016020,GO:0016192,GO:0046872,GO:0048205	GTPase activator activity|cytoplasm|Golgi apparatus|cytosol|plasma membrane|protein transport|membrane|vesicle-mediated transport|metal ion binding|COPI coating of Golgi vesicle	mmu04144	Endocytosis
Arfgap3	1606.9740870561202	2132.6777994972776	1081.270374614962	0.5070446461029836	-0.97981531042886	9.818348717906791e-11	5.810007853821343e-10	Down	9.475641662183053	12.641135450580707	9.48834503916254	20.70331986990424	20.20514853687684	20.17537858780168	66251	ADP-ribosylation factor GTPase activating protein 3	GO:0005096,GO:0005737,GO:0005794,GO:0005829,GO:0015031,GO:0016020,GO:0016192,GO:0046872,GO:0048205	GTPase activator activity|cytoplasm|Golgi apparatus|cytosol|protein transport|membrane|vesicle-mediated transport|metal ion binding|COPI coating of Golgi vesicle	mmu04144	Endocytosis
Arfgef2	3071.9115643655928	2418.4400717956264	3725.383056935557	1.5403144379250562	0.6232248910042254	0.0001353892330885	0.0003461293323628	Up	12.00135322587175	10.886597341131669	9.074902091369092	7.650887931492707	6.208647051002656	6.515889589382832	99371	ADP-ribosylation factor guanine nucleotide-exchange factor 2 (brefeldin A-inhibited)	GO:0000139,GO:0001881,GO:0005085,GO:0005737,GO:0005768,GO:0005794,GO:0005802,GO:0005815,GO:0005829,GO:0005856,GO:0005879,GO:0006887,GO:0006893,GO:0007032,GO:0010256,GO:0015031,GO:0016020,GO:0017022,GO:0030054,GO:0031410,GO:0032012,GO:0032279,GO:0032280,GO:0032760,GO:0034237,GO:0035556,GO:0042995,GO:0043197,GO:0043231,GO:0045202,GO:0050811,GO:0055037	Golgi membrane|receptor recycling|guanyl-nucleotide exchange factor activity|cytoplasm|endosome|Golgi apparatus|trans-Golgi network|microtubule organizing center|cytosol|cytoskeleton|axonemal microtubule|exocytosis|Golgi to plasma membrane transport|endosome organization|endomembrane system organization|protein transport|membrane|myosin binding|cell junction|cytoplasmic vesicle|regulation of ARF …	mmu04144	Endocytosis
Arfgef3	367.855986422043	558.7671365754095	176.94483626867626	0.3168958450326129	-1.657919350882399	6.281476139118971e-09	2.974500661590803e-08	Down	0.3614961312744637	0.775573521317838	0.5187492240315368	1.7995244107674708	1.5175589453065814	1.7892228677019362	215821	ARFGEF family member 3	GO:0005085,GO:0016020,GO:0016021,GO:0030036,GO:0031410,GO:0032012	guanyl-nucleotide exchange factor activity|membrane|integral component of membrane|actin cytoskeleton organization|cytoplasmic vesicle|regulation of ARF protein signal transduction
Arg1	56.0447342234457	104.66091486979492	7.428553577096418	0.0713430818153471	-3.8090826523595833	4.516587488140538e-06	1.4633425516425611e-05	Down	0.0	0.2898887148918598	0.1006607585609526	2.564159186545114	1.4565922682812549	1.2842295918963118	11846	arginase, liver	GO:0000050,GO:0001938,GO:0002250,GO:0002376,GO:0004053,GO:0005615,GO:0005737,GO:0005741,GO:0005829,GO:0006525,GO:0010963,GO:0016787,GO:0016813,GO:0019547,GO:0030145,GO:0032964,GO:0042130,GO:0042802,GO:0042832,GO:0043005,GO:0043025,GO:0045087,GO:0046007,GO:0046872,GO:0060336,GO:0070965,GO:2000552	urea cycle|positive regulation of endothelial cell proliferation|adaptive immune response|immune system process|arginase activity|extracellular space|cytoplasm|mitochondrial outer membrane|cytosol|arginine metabolic process|regulation of L-arginine import|hydrolase activity|hydrolase activity, acting on carbon-nitrogen (but not peptide) bonds, in linear amidines|arginine catabolic process to orni…	mmu00220,mmu00330,mmu05146	Arginine biosynthesis|Arginine and proline metabolism|Amoebiasis
Arg2	343.1703887607624	196.0091153113929	490.3316622101318	2.5005557190392413	1.322248752490392	2.651926580262113e-09	1.3112435544125023e-08	Up	8.329378429933442	8.425028416221565	9.72286789688979	3.015391441202864	4.296010363464762	3.086234413474492	11847	arginase type II	GO:0000050,GO:0001657,GO:0002250,GO:0002376,GO:0002829,GO:0004053,GO:0005737,GO:0005739,GO:0006525,GO:0006941,GO:0010963,GO:0016787,GO:0016813,GO:0019547,GO:0030145,GO:0032651,GO:0032696,GO:0032700,GO:0032720,GO:0045087,GO:0045988,GO:0046872,GO:0050998,GO:0051001,GO:0071641,GO:0071644,GO:0071650,GO:1900425,GO:1903426,GO:1905403,GO:2000562,GO:2000774	urea cycle|ureteric bud development|adaptive immune response|immune system process|negative regulation of type 2 immune response|arginase activity|cytoplasm|mitochondrion|arginine metabolic process|striated muscle contraction|regulation of L-arginine import|hydrolase activity|hydrolase activity, acting on carbon-nitrogen (but not peptide) bonds, in linear amidines|arginine catabolic process to or…	mmu00220,mmu00330,mmu05146	Arginine biosynthesis|Arginine and proline metabolism|Amoebiasis
Arhgap1	3749.335220097936	2906.9616330429667	4591.708807152902	1.5794064253214712	0.6593824646417762	1.047522166523532e-06	3.7007238330764176e-06	Up	36.39733533031842	32.52375865970235	31.80629570629184	22.632824429951075	21.1214715601084	18.873702559510967	228359	Rho GTPase activating protein 1	GO:0001726,GO:0005096,GO:0005515,GO:0005737,GO:0005886,GO:0007165,GO:0007264,GO:0010008,GO:0016197,GO:0017124,GO:0031252,GO:0031267,GO:0033572,GO:0043087,GO:0048471,GO:0097443,GO:2001136	ruffle|GTPase activator activity|protein binding|cytoplasm|plasma membrane|signal transduction|small GTPase mediated signal transduction|endosome membrane|endosomal transport|SH3 domain binding|cell leading edge|small GTPase binding|transferrin transport|regulation of GTPase activity|perinuclear region of cytoplasm|sorting endosome|negative regulation of endocytic recycling
[truncated: 7,184 more rows]
