# Supplementary material for: Circadian‐Related Serotonin/Melatonin Level Modulates Cisplatin Ototoxicity Susceptibility Depended on NOS3–NO Pathway
Source: J Pineal Res. 2026 Jun 9;78(4):e70154. doi: 10.1111/jpi.70154 (PMC13248880; doi:10.1111/jpi.70154)
Supplement: Supplementary file 5 — Supporting File 5 [file JPI-78-e70154-s002.csv]

Target	Common name	Uniprot ID	ChEMBL ID	Target Class	Probability*	Known actives (3D/2D)
Serotonin 2c (5-HT2c) receptor (by homology)	Htr2c	P34968	CHEMBL3006	Family A G protein-coupled receptor	0.219779314113	218 / 118
Serotonin 1a (5-HT1a) receptor (by homology)	Htr1a	Q64264	CHEMBL3737	Family A G protein-coupled receptor	0.175089081364	153 / 226
Serotonin 7 (5-HT7) receptor (by homology)	Htr7	P32304	CHEMBL4764	Family A G protein-coupled receptor	0.13892441008	74 / 51
Acetylcholinesterase (by homology)	Ache	P21836	CHEMBL3198	Hydrolase	0.130044232988	239 / 70
Serotonin 5a (5-HT5a) receptor (by homology)	Htr5a	P30966	CHEMBL3597	Family A G protein-coupled receptor	0.130044232988	50 / 32
Dopamine transporter (by homology)	Slc6a3	Q61327	CHEMBL2799	Electrochemical transporter	0.112023617719	98 / 53
Serotonin 4 (5-HT4) receptor (by homology)	Htr4	P97288	CHEMBL2183	Family A G protein-coupled receptor	0.112023617719	10 / 22
Kappa opioid receptor (by homology)	Oprk1	P33534	CHEMBL4329	Family A G protein-coupled receptor	0.0940053518494	66 / 50
Histamine H3 receptor (by homology)	Hrh3	P58406	CHEMBL3263	Family A G protein-coupled receptor	0.0940053518494	64 / 29
Histamine H1 receptor (by homology)	Hrh1	P70174	CHEMBL4322	Family A G protein-coupled receptor	0.0940053518494	24 / 11
Cyclooxygenase-2 (by homology)	Ptgs2	Q05769	CHEMBL4321	Oxidoreductase	0.0849972473594	543 / 116
Serotonin transporter (by homology)	Slc6a4	Q60857	CHEMBL4642	Electrochemical transporter	0.0849972473594	60 / 220
Norepinephrine transporter (by homology)	Slc6a2	O55192	CHEMBL2370	Electrochemical transporter	0.0849972473594	34 / 32
Anandamide amidohydrolase (by homology)	Faah	O08914	CHEMBL3455	Enzyme	0.0759736341678	202 / 1
Butyrylcholinesterase (by homology)	Bche	Q03311	CHEMBL2528	Hydrolase	0.0669750160137	95 / 56
Sigma opioid receptor (by homology)	Sigmar1	O55242	CHEMBL3465	Membrane receptor	0.0669750160137	34 / 40
Dopamine D1 receptor (by homology)	Drd1	Q61616	CHEMBL3071	Family A G protein-coupled receptor	0.0579568757034	91 / 24
Leukotriene A4 hydrolase (by homology)	Lta4h	P24527	CHEMBL3738	Protease	0.0579568757034	19 / 17
Epidermal growth factor receptor erbB1 (by homology)	Egfr	Q01279	CHEMBL3608	Kinase	0.048952897826	866 / 28
MAP kinase-activated protein kinase 2 (by homology)	Mapkapk2	P49138	CHEMBL4990	Kinase	0.048952897826	137 / 39
Dopamine D2 receptor (by homology)	Drd2	P61168	CHEMBL3427	Family A G protein-coupled receptor	0.048952897826	266 / 247
Androgen Receptor (by homology)	Ar	P19091	CHEMBL3056	Nuclear receptor	0.048952897826	244 / 3
Ribosomal protein S6 kinase alpha-3 (by homology)	Rps6ka3	P18654	CHEMBL3297641	Enzyme	0.048952897826	118 / 0
Metabotropic glutamate receptor 5 (by homology)	Grm5	Q3UVX5	CHEMBL1641352	Family C G protein-coupled receptor	0.048952897826	670 / 0
11-beta-hydroxysteroid dehydrogenase 1 (by homology)	Hsd11b1	P50172	CHEMBL3910	Enzyme	0.048952897826	616 / 25
Matrix metalloproteinase 9 (by homology)	Mmp9	P41245	CHEMBL2214	Protease	0.048952897826	170 / 53
Glycogen synthase kinase-3 alpha (by homology)	Gsk3a	Q2NL51	CHEMBL2176843	Kinase	0.048952897826	82 / 0
Metabotropic glutamate receptor 1 (by homology)	Grm1	P97772	CHEMBL2892	Family C G protein-coupled receptor	0.048952897826	72 / 0
Nitric-oxide synthase, endothelial (by homology)	Nos3	P70313	CHEMBL2643	Enzyme	0.048952897826	30 / 0
Phosphatidylinositol 4,5-bisphosphate 3-kinase catalytic subunit gamma isoform (by homology)	Pik3cg	Q9JHG7	CHEMBL2189158	Enzyme	0.048952897826	268 / 0
PI3-kinase p110-alpha subunit (by homology)	Pik3ca	P42337	CHEMBL2499	Enzyme	0.048952897826	595 / 0
Poly [ADP-ribose] polymerase-1	Parp1	P11103	CHEMBL3740	Enzyme	0.048952897826	7 / 0
Transient receptor potential cation channel subfamily A member 1 (by homology)	Trpa1	Q8BLA8	CHEMBL1075310	Voltage-gated ion channel	0.048952897826	38 / 0
Beta-secretase 2 (by homology)	Bace2	Q9JL18	CHEMBL3638357	Hydrolase	0.048952897826	135 / 0
Adenosine A2b receptor (by homology)	Adora2b	Q60614	CHEMBL2237	Family A G protein-coupled receptor	0.048952897826	138 / 0
Thymidylate synthase (by homology)	Tyms	P07607	CHEMBL3160	Transferase	0.048952897826	61 / 0
Probable protein-cysteine N-palmitoyltransferase porcupine (by homology)	Porcn	Q9JJJ7	CHEMBL1255164	Enzyme	0.048952897826	22 / 0
Toll-like receptor 7	Tlr7	P58681	CHEMBL6085	Toll-like and Il-1 receptors	0.048952897826	6 / 0
DNA-dependent protein kinase catalytic subunit (by homology)	Prkdc	P97313	CHEMBL2176779	Kinase	0.048952897826	144 / 0
E3 ubiquitin-protein ligase Mdm2 (by homology)	Mdm2	P23804	CHEMBL3600279	Ligase	0.048952897826	122 / 0
Long-chain fatty acid transport protein 1	Slc27a1	Q60714	CHEMBL2052039	Electrochemical transporter	0.048952897826	16 / 0
Melanocortin receptor 4 (by homology)	Mc4r	P56450	CHEMBL3719	Family A G protein-coupled receptor	0.048952897826	13 / 138
High affinity cAMP-specific 3',5'-cyclic phosphodiesterase 7A (by homology)	Pde7a	P70453	CHEMBL2040702	Phosphodiesterase	0.048952897826	125 / 0
Mitogen-activated protein kinase 9 (by homology)	Mapk9	Q9WTU6	CHEMBL2034797	Kinase	0.048952897826	142 / 0
Dual specificity protein kinase CLK3 (by homology)	Clk3	O35492	CHEMBL1075282	Enzyme	0.048952897826	34 / 0
Serine/threonine-protein kinase mTOR	Mtor	Q9JLN9	CHEMBL1255165	Kinase	0.048952897826	375 / 0
Cannabinoid CB1 receptor (by homology)	Cnr1	P47746	CHEMBL3037	Family A G protein-coupled receptor	0.048952897826	591 / 179
Cannabinoid CB2 receptor (by homology)	Cnr2	P47936	CHEMBL5373	Family A G protein-coupled receptor	0.048952897826	517 / 160
Serine/threonine-protein kinase 12 (by homology)	Aurkb	O70126	CHEMBL1075275	Kinase	0.048952897826	236 / 15
Ribosomal protein S6 kinase alpha-2 (by homology)	Rps6ka2	Q9WUT3	CHEMBL3351220	Kinase	0.048952897826	21 / 0
Cathepsin G (by homology)	Ctsg	P28293	CHEMBL5622	Protease	0.048952897826	10 / 0
Alkaline phosphatase tissue-nonspecific (by homology)	Alpl	P09242	CHEMBL2660	Enzyme	0.048952897826	56 / 0
Glucokinase (by homology)	Gck	P52792	CHEMBL3112387	Enzyme	0.048952897826	99 / 0
Protein-glutamine gamma-glutamyltransferase 2 (by homology)	Tgm2	P21981	CHEMBL2079853	Enzyme	0.048952897826	56 / 0
Tyrosine-protein kinase ZAP-70 (by homology)	Zap70	P43404	CHEMBL2034801	Kinase	0.048952897826	20 / 0
Dual specificity phosphatase Cdc25B (by homology)	Cdc25b	P30306	CHEMBL2723	Phosphatase	0.048952897826	38 / 0
Free fatty acid receptor 1 (by homology)	Ffar1	Q76JU9	CHEMBL5411	Family A G protein-coupled receptor	0.048952897826	5 / 0
Sonic hedgehog protein (by homology)	Shh	Q62226	CHEMBL5387	Unclassified protein	0.048952897826	20 / 0
Nicotinamide phosphoribosyltransferase (by homology)	Nampt	Q99KQ4	CHEMBL3259474	Enzyme	0.048952897826	138 / 0
Casein kinase II alpha (by homology)	Csnk2a1	Q60737	CHEMBL3537	Kinase	0.048952897826	45 / 0
Carbonic anhydrase XIII (by homology)	Ca13	Q9D6N1	CHEMBL2186	Enzyme	0.048952897826	69 / 0
Cathepsin L1 (by homology)	Ctsl	P06797	CHEMBL5291	Protease	0.048952897826	41 / 0
Melanocortin receptor 1	Mc1r	Q01727	CHEMBL4077	Family A G protein-coupled receptor	0.048952897826	0 / 101
Thyrotropin-releasing hormone receptor	Trhr	P21761	CHEMBL2467	Family A G protein-coupled receptor	0.048952897826	29 / 0
Thyrotropin-releasing hormone receptor 2	TRH-R2	Q9ERT1	CHEMBL3600274	Family A G protein-coupled receptor	0.048952897826	24 / 0
Transient receptor potential cation channel subfamily M member 8 (by homology)	Trpm8	Q8R4D5	CHEMBL3108632	Voltage-gated ion channel	0.048952897826	42 / 2
Neurokinin 1 receptor (by homology)	Tacr1	P30548	CHEMBL2668	Family A G protein-coupled receptor	0.048952897826	96 / 182
Trace amine-associated receptor 1	Taar1	Q923Y8	CHEMBL4908	Family A G protein-coupled receptor	0.048952897826	82 / 0
SGLT1 protein (by homology)	Slc5a1	Q9QXI6	CHEMBL1744523	Unclassified protein	0.048952897826	44 / 0
Platelet-derived growth factor receptor	Pdgfrb	P05622	CHEMBL2749	Kinase	0.048952897826	27 / 0
Fatty acid synthase (by homology)	Fasn	P19096	CHEMBL1795189	Transferase	0.048952897826	22 / 0
Fructose-1,6-bisphosphatase 1 (by homology)	Fbp1	Q9QXD6	CHEMBL5360	Enzyme	0.048952897826	21 / 0
Tyrosine-protein kinase FYN (by homology)	Fyn	P39688	CHEMBL4517	Kinase	0.048952897826	23 / 0
Testosterone 17-beta-dehydrogenase 3 (by homology)	Hsd17b3	P70385	CHEMBL1932905	Enzyme	0.048952897826	36 / 0
Carboxylesterase 1D (by homology)	Ces1d	Q8VCT4	CHEMBL3137293	Hydrolase	0.048952897826	52 / 0
Vascular endothelial growth factor receptor 2	Kdr	P35918	CHEMBL3337	Kinase	0.048952897826	18 / 0
Sodium- and chloride-dependent glycine transporter 1 (by homology)	Slc6a9	P28571	CHEMBL1075303	Electrochemical transporter	0.048952897826	59 / 0
Sodium channel protein type X alpha subunit	Scn10a	Q6QIY3	CHEMBL5158	Voltage-gated ion channel	0.048952897826	37 / 0
Toll-like receptor 4 (by homology)	Tlr4	Q9QUK6	CHEMBL1795167	Toll-like and Il-1 receptors	0.048952897826	36 / 0
Carbonic anhydrase 15	Ca15	Q99N23	CHEMBL5973	Enzyme	0.048952897826	10 / 0
Mu opioid receptor (by homology)	Oprm1	P42866	CHEMBL2858	Family A G protein-coupled receptor	0.048952897826	61 / 206
Calcitonin gene-related peptide type 1 receptor (by homology)	Calcrl	Q9R1W5	CHEMBL2034811	Family B G protein-coupled receptor	0.048952897826	74 / 0
Carboxylesterase 2 (by homology)	Ces2c	Q91WG0	CHEMBL2217	Enzyme	0.048952897826	13 / 0
Induced myeloid leukemia cell differentiation protein Mcl-1 homolog (by homology)	Mcl1	P97287	CHEMBL5768	Unclassified protein	0.048952897826	35 / 0
Monoamine oxidase A (by homology)	Maoa	Q64133	CHEMBL3681	Enzyme	0.048952897826	304 / 11
Arylamine N-acetyltransferase 2	Nat2	P50295	CHEMBL5724	Enzyme	0.048952897826	23 / 0
Endothelial lipase (by homology)	Lipg	Q9WVG5	CHEMBL2380190	Hydrolase	0.048952897826	21 / 0
Estradiol 17-beta-dehydrogenase 2 (by homology)	Hsd17b2	P51658	CHEMBL1914270	Enzyme	0.048952897826	69 / 0
Peripheral-type benzodiazepine receptor (by homology)	Tspo	P50637	CHEMBL2149	Membrane receptor	0.048952897826	344 / 162
Dihydroorotate dehydrogenase (by homology)	Dhodh	O35435	CHEMBL2991	Oxidoreductase	0.048952897826	16 / 0
Serine/threonine-protein kinase TBK1 (by homology)	Tbk1	Q9WUN2	CHEMBL2189160	Kinase	0.048952897826	34 / 0
Insulin receptor (by homology)	Insr	P15208	CHEMBL3187	Kinase	0.048952897826	53 / 0
Bradykinin B1 receptor (by homology)	Bdkrb1	Q61125	CHEMBL1250407	Family A G protein-coupled receptor	0.048952897826	28 / 0
Voltage-gated potassium channel subunit Kv7.2	Kcnq2	Q9Z351	CHEMBL2985	Voltage-gated ion channel	0.048952897826	5 / 0
Beta-glucocerebrosidase (by homology)	Gba	P17439	CHEMBL2278	Enzyme	0.048952897826	6 / 0
STE20-like serine/threonine-protein kinase (by homology)	Slk	O54988	CHEMBL2176844	Kinase	0.048952897826	5 / 0
ADP-ribosyl cyclase/cyclic ADP-ribose hydrolase 1	Cd38	P56528	CHEMBL3425388	Enzyme	0.048952897826	49 / 0
Dihydrofolate reductase (by homology)	Dhfr	P00375	CHEMBL4564	Oxidoreductase	0.048952897826	332 / 0
Tyrosine-protein kinase BLK (by homology)	Blk	P16277	CHEMBL3343	Kinase	0.048952897826	6 / 0
Fibroblast growth factor receptor 4 (by homology)	Fgfr4	Q03142	CHEMBL3839	Kinase	0.048952897826	5 / 0
