# Supplementary material for: Circadian‐Related Serotonin/Melatonin Level Modulates Cisplatin Ototoxicity Susceptibility Depended on NOS3–NO Pathway
Source: J Pineal Res. 2026 Jun 9;78(4):e70154. doi: 10.1111/jpi.70154 (PMC13248880; doi:10.1111/jpi.70154)
Supplement: Supplementary file 6 — Supporting File 6 [file JPI-78-e70154-s006.csv]

Target	Common name	Uniprot ID	ChEMBL ID	Target Class	Probability*	Known actives (3D/2D)
Serotonin 2b (5-HT2b) receptor	HTR2B	P41595	CHEMBL1833	Family A G protein-coupled receptor	0.756002348928	101 / 49
Serotonin 4 (5-HT4) receptor	HTR4	Q13639	CHEMBL1875	Family A G protein-coupled receptor	0.756002348928	6 / 9
Serotonin 1b (5-HT1b) receptor	HTR1B	P28222	CHEMBL1898	Family A G protein-coupled receptor	0.756002348928	53 / 183
Serotonin 1d (5-HT1d) receptor	HTR1D	P28221	CHEMBL1983	Family A G protein-coupled receptor	0.756002348928	27 / 203
Dopamine D1 receptor	DRD1	P21728	CHEMBL2056	Family A G protein-coupled receptor	0.756002348928	42 / 22
Serotonin 1a (5-HT1a) receptor	HTR1A	P08908	CHEMBL214	Family A G protein-coupled receptor	0.756002348928	70 / 175
Serotonin 1e (5-HT1e) receptor	HTR1E	P28566	CHEMBL2182	Family A G protein-coupled receptor	0.756002348928	2 / 13
Serotonin 2a (5-HT2a) receptor	HTR2A	P28223	CHEMBL224	Family A G protein-coupled receptor	0.756002348928	196 / 173
Serotonin 2c (5-HT2c) receptor	HTR2C	P28335	CHEMBL225	Family A G protein-coupled receptor	0.756002348928	147 / 115
Serotonin transporter (by homology)	SLC6A4	P31645	CHEMBL228	Electrochemical transporter	0.756002348928	84 / 227
Dopamine D3 receptor	DRD3	P35462	CHEMBL234	Family A G protein-coupled receptor	0.756002348928	45 / 60
Adenosine A3 receptor	ADORA3	P0DMS8	CHEMBL256	Family A G protein-coupled receptor	0.756002348928	1 / 3
Serotonin 7 (5-HT7) receptor	HTR7	P34969	CHEMBL3155	Family A G protein-coupled receptor	0.756002348928	15 / 46
Serotonin 6 (5-HT6) receptor	HTR6	P50406	CHEMBL3371	Family A G protein-coupled receptor	0.756002348928	21 / 166
Serotonin 5a (5-HT5a) receptor	HTR5A	P47898	CHEMBL3426	Family A G protein-coupled receptor	0.756002348928	5 / 30
Serotonin 3a (5-HT3a) receptor	HTR3A	P46098	CHEMBL1899	Ligand-gated ion channel	0.221211439369	1 / 4
Dopamine transporter	SLC6A3	Q01959	CHEMBL238	Electrochemical transporter	0.15964807511	77 / 58
Melatonin receptor 1A	MTNR1A	P48039	CHEMBL1945	Family A G protein-coupled receptor	0.124537699969	2 / 131
Melatonin receptor 1B	MTNR1B	P49286	CHEMBL1946	Family A G protein-coupled receptor	0.124537699969	2 / 123
Alpha-2a adrenergic receptor	ADRA2A	P08913	CHEMBL1867	Family A G protein-coupled receptor	0.115730507322	4 / 12
Adrenergic receptor alpha-2	ADRA2C	P18825	CHEMBL1916	Family A G protein-coupled receptor	0.115730507322	5 / 10
Norepinephrine transporter	SLC6A2	P23975	CHEMBL222	Electrochemical transporter	0.0981627197783	55 / 41
Sigma opioid receptor	SIGMAR1	Q99720	CHEMBL287	Membrane receptor	0.0893704742941	40 / 29
Vascular endothelial growth factor receptor 3	FLT4	P35916	CHEMBL1955	Kinase	0.0893704742941	0 / 9
Insulin-like growth factor I receptor	IGF1R	P08069	CHEMBL1957	Kinase	0.0893704742941	0 / 9
Vascular endothelial growth factor receptor 2	KDR	P35968	CHEMBL279	Kinase	0.0893704742941	0 / 12
Beta-1 adrenergic receptor	ADRB1	P08588	CHEMBL213	Family A G protein-coupled receptor	0.080569968052	5 / 11
Leukotriene A4 hydrolase	LTA4H	P09960	CHEMBL4618	Protease	0.080569968052	4 / 14
Histamine H1 receptor	HRH1	P35367	CHEMBL231	Family A G protein-coupled receptor	0.080569968052	6 / 8
Myeloperoxidase	MPO	P05164	CHEMBL2439	Enzyme	0.080569968052	1 / 46
Dopamine D2 receptor	DRD2	P14416	CHEMBL217	Family A G protein-coupled receptor	0.080569968052	161 / 154
Kappa Opioid receptor	OPRK1	P41145	CHEMBL237	Family A G protein-coupled receptor	0.080569968052	36 / 36
Histamine H3 receptor	HRH3	Q9Y5N1	CHEMBL264	Family A G protein-coupled receptor	0.080569968052	33 / 11
Aminopeptidase N	ANPEP	P15144	CHEMBL1907	Protease	0.080569968052	4 / 0
Histamine H2 receptor	HRH2	P25021	CHEMBL1941	Family A G protein-coupled receptor	0.0717871625222	6 / 1
Anandamide amidohydrolase	FAAH	O00519	CHEMBL2243	Enzyme	0.0717871625222	0 / 1
Vanilloid receptor	TRPV1	Q8NER1	CHEMBL4794	Voltage-gated ion channel	0.0717871625222	0 / 15
Alpha-2b adrenergic receptor	ADRA2B	P18089	CHEMBL1942	Family A G protein-coupled receptor	0.0717871625222	3 / 11
Dihydropteridine reductase	QDPR	P09417	CHEMBL3730	Enzyme	0.0717871625222	6 / 0
Alpha-1b adrenergic receptor	ADRA1B	P35368	CHEMBL232	Family A G protein-coupled receptor	0.0717871625222	0 / 7
Acetylcholinesterase	ACHE	P22303	CHEMBL220	Hydrolase	0.0717871625222	0 / 58
Phenylethanolamine N-methyltransferase	PNMT	P11086	CHEMBL4617	Enzyme	0.0717871625222	11 / 0
Androgen Receptor	AR	P10275	CHEMBL1871	Nuclear receptor	0.0717871625222	0 / 3
Mineralocorticoid receptor	NR3C2	P08235	CHEMBL1994	Nuclear receptor	0.0717871625222	0 / 11
Glucocorticoid receptor	NR3C1	P04150	CHEMBL2034	Nuclear receptor	0.0717871625222	0 / 31
Progesterone receptor	PGR	P06401	CHEMBL208	Nuclear receptor	0.0717871625222	0 / 7
Amine oxidase, copper containing	AOC3	Q16853	CHEMBL3437	Enzyme	0.0717871625222	12 / 0
Transient receptor potential cation channel subfamily M member 8 (by homology)	TRPM8	Q7Z2W7	CHEMBL1075319	Voltage-gated ion channel	0.0717871625222	0 / 1
Monoamine oxidase B	MAOB	P27338	CHEMBL2039	Oxidoreductase	0.0717871625222	25 / 4
Monoamine oxidase A	MAOA	P21397	CHEMBL1951	Oxidoreductase	0.0717871625222	19 / 12
Neuronal acetylcholine receptor; alpha3/beta4	CHRNA3 CHRNB4	P32297 P30926	CHEMBL1907594	Ligand-gated ion channel	0.0717871625222	40 / 0
Histone acetyltransferase PCAF	KAT2B	Q92831	CHEMBL5500	Writer	0.0717871625222	6 / 0
Phospholipase A2 group IIA	PLA2G2A	P14555	CHEMBL3474	Enzyme	0.0717871625222	1 / 64
Quinone reductase 2	NQO2	P16083	CHEMBL3959	Enzyme	0.0717871625222	1 / 16
Mu opioid receptor	OPRM1	P35372	CHEMBL233	Family A G protein-coupled receptor	0.0717871625222	59 / 123
Kynurenine/alpha-aminoadipate aminotransferase, mitochondrial	AADAT	Q8N5Z0	CHEMBL2046259	Enzyme	0.0717871625222	28 / 0
Kynurenine--oxoglutarate transaminase 3	KYAT3	Q6YP21	CHEMBL2046260	Enzyme	0.0717871625222	3 / 0
Dipeptidyl peptidase II	DPP7	Q9UHL4	CHEMBL3976	Protease	0.0717871625222	25 / 0
Neuronal acetylcholine receptor protein alpha-4 subunit	CHRNA4	P43681	CHEMBL1882	Ligand-gated ion channel	0.0717871625222	18 / 0
Alpha-1a adrenergic receptor	ADRA1A	P35348	CHEMBL229	Family A G protein-coupled receptor	0.0717871625222	3 / 31
Epidermal growth factor receptor erbB1	EGFR	P00533	CHEMBL203	Kinase	0.0717871625222	1 / 11
Cyclooxygenase-2	PTGS2	P35354	CHEMBL230	Oxidoreductase	0.0	0 / 29
Lysine-specific histone demethylase 1	KDM1A	O60341	CHEMBL6136	Eraser	0.0	18 / 0
Dipeptidyl peptidase IV	DPP4	P27487	CHEMBL284	Protease	0.0	38 / 0
Dopamine D5 receptor	DRD5	P21918	CHEMBL1850	Family A G protein-coupled receptor	0.0	11 / 19
Nitric oxide synthase, inducible (by homology)	NOS2	P35228	CHEMBL4481	Enzyme	0.0	5 / 0
LSD1/CoREST complex	RCOR1 KDM1A	Q9UKL0 O60341	CHEMBL3137262	Eraser	0.0	1 / 0
Neurokinin 1 receptor	TACR1	P25103	CHEMBL249	Family A G protein-coupled receptor	0.0	9 / 35
Tyrosinase	TYR	P14679	CHEMBL1973	Oxidoreductase	0.0	0 / 1
DNA (cytosine-5)-methyltransferase 1 (by homology)	DNMT1	P26358	CHEMBL1993	Writer	0.0	0 / 3
Dopamine D4 receptor	DRD4	P21917	CHEMBL219	Family A G protein-coupled receptor	0.0	30 / 21
Histamine H4 receptor	HRH4	Q9H3N8	CHEMBL3759	Family A G protein-coupled receptor	0.0	13 / 0
Diamine oxidase	AOC1	P19801	CHEMBL2118	Enzyme	0.0	6 / 0
Stem cell growth factor receptor	KIT	P10721	CHEMBL1936	Kinase	0.0	0 / 6
Platelet-derived growth factor receptor alpha	PDGFRA	P16234	CHEMBL2007	Kinase	0.0	0 / 3
Fibroblast growth factor receptor 3	FGFR3	P22607	CHEMBL2742	Kinase	0.0	0 / 2
Adenylate cyclase type V	ADCY5	O95622	CHEMBL3189	Enzyme	0.0	2 / 0
Indoleamine 2,3-dioxygenase	IDO1	P14902	CHEMBL4685	Enzyme	0.0	1 / 1
Plasma kallikrein	KLKB1	P03952	CHEMBL2000	Protease	0.0	3 / 0
Metastin receptor	KISS1R	Q969F8	CHEMBL5413	Family A G protein-coupled receptor	0.0	4 / 0
Isoprenylcysteine carboxyl methyltransferase	ICMT	O60725	CHEMBL4699	Enzyme	0.0	0 / 42
Fibroblast activation protein alpha	FAP	Q12884	CHEMBL4683	Protease	0.0	3 / 0
Dipeptidyl peptidase IX	DPP9	Q86TI2	CHEMBL4793	Protease	0.0	8 / 0
Butyrylcholinesterase	BCHE	P06276	CHEMBL1914	Hydrolase	0.0	0 / 43
Nuclear receptor subfamily 4 group A member 1	NR4A1	P22736	CHEMBL1293229	Nuclear receptor	0.0	1 / 0
Phospholipase D1	PLD1	Q13393	CHEMBL2536	Hydrolase	0.0	1 / 0
Beta-3 adrenergic receptor	ADRB3	P13945	CHEMBL246	Family A G protein-coupled receptor	0.0	0 / 6
PDZ-binding kinase	PBK	Q96KB5	CHEMBL4896	Kinase	0.0	2 / 0
Dipeptidyl peptidase VIII	DPP8	Q6V1X1	CHEMBL4657	Protease	0.0	9 / 0
Kynurenine--oxoglutarate transaminase I	KYAT1	Q16773	CHEMBL3962	Enzyme	0.0	1 / 0
Protein arginine N-methyltransferase 6	PRMT6	Q96LA8	CHEMBL1275221	Writer	0.0	2 / 0
Cyclin-dependent kinase 2/cyclin A	CDK2 CCNA1 CCNA2	P24941 P78396 P20248	CHEMBL2094128	Other cytosolic protein	0.0	1 / 0
Cyclin-dependent kinase 2	CDK2	P24941	CHEMBL301	Kinase	0.0	1 / 0
Histone-arginine methyltransferase CARM1	CARM1	Q86X55	CHEMBL5406	Writer	0.0	1 / 0
Gamma-amino-N-butyrate transaminase (by homology)	ABAT	P80404	CHEMBL2044	Transferase	0.0	4 / 0
Sodium channel protein type IV alpha subunit	SCN4A	P35499	CHEMBL2072	Voltage-gated ion channel	0.0	8 / 0
Protein arginine N-methyltransferase 8	PRMT8	Q9NR22	CHEMBL3108648	Writer	0.0	1 / 0
Protein-arginine N-methyltransferase 1	PRMT1	Q99873	CHEMBL5524	Writer	0.0	1 / 0
Platelet-derived growth factor receptor	PDGFRA PDGFRB	P16234 P09619	CHEMBL2095189	Kinase	0.0	0 / 20
Aryl hydrocarbon receptor	AHR	P35869	CHEMBL3201	Transcription factor	0.0	0 / 4
